# Supplementary material for: Information spreading by a combination of MEG source estimation and multivariate pattern classification
Source: PLoS One. 2018 Jun 18;13(6):e0198806. doi: 10.1371/journal.pone.0198806 (PMC6005563; doi:10.1371/journal.pone.0198806)
Supplement: S1 File — (XLSX) [file pone.0198806.s012.xlsx]

## Sheet: Sheet1
					MNE						MCE						VBMEG						LCMV
		ROI, Time	Condition	Participant ID	λ=10-2	λ=10-1	λ=100	λ=101	λ=102	λ=103	λ=10-16	λ=10-15	λ=10-14	λ=10-13	λ=10-12	λ=10-11	γ0=0	γ0=10-1	γ0=100	γ0=101	γ0=102	γ0=103
		OC, 50 ms	1	1	0.01407	0.21078	0.178	0.053614	0.036827	0.036658	0.010856	0.011617	0.01699	0.025308	0.05547	0.14006	0.48156	0.57126	0.85417	0.95096	0.96093	0.95795	0.055427
				2	0.031184	0.11435	0.18745	0.063276	0.047665	0.047512	0.025658	0.027628	0.037987	0.041108	0.041347	0.10188	0.33142	0.4911	0.78337	0.88553	0.94151	0.95937	0.090575
				3	0.023769	0.22346	0.18949	0.080462	0.057973	0.057763	0.024098	0.025472	0.031577	0.038623	0.032572	0.056401	0.56927	0.61306	0.76926	0.8604	0.8778	0.87919	0.12492
				4	0.016983	0.1357	0.098242	0.019057	0.014439	0.014375	0.019133	0.020386	0.030463	0.042324	0.036629	0.025739	0.4086	0.50591	0.78164	0.91284	0.94154	0.95475	0.027198
				5	0.020307	0.11066	0.20359	0.12848	0.10189	0.10165	0.019088	0.020336	0.02757	0.032146	0.019734	0.064687	0.63978	0.67728	0.77165	0.84132	0.8528	0.84668	0.18251
				6	0.024183	0.23148	0.14058	0.045539	0.030197	0.030007	0.01627	0.017617	0.025101	0.038184	0.050511	0.052633	0.51557	0.571	0.79162	0.92231	0.95169	0.95355	0.05761
				7	0.017413	0.097884	0.13021	0.038879	0.026213	0.026067	0.017363	0.02135	0.032739	0.029682	0.044971	0.01824	0.45368	0.49088	0.68975	0.88955	0.92804	0.92982	0.055829
				8	0.02353	0.25774	0.16562	0.051823	0.039138	0.039005	0.020569	0.023661	0.034026	0.04723	0.084744	0.038034	0.65408	0.68954	0.87491	0.95589	0.95338	0.94598	0.10884
				9	0.028791	0.20537	0.12957	0.042984	0.032509	0.032367	0.027324	0.034074	0.044813	0.067181	0.057515	0.022296	0.34433	0.36568	0.48609	0.74602	0.84525	0.85097	0.085513
			2	1	0.013858	0.2109	0.17599	0.051986	0.03558	0.035395	0.01107	0.011969	0.019298	0.032895	0.054723	0.13785	0.48292	0.57523	0.85371	0.94226	0.94902	0.94511	0.048923
				2	0.036412	0.10868	0.17651	0.059135	0.044987	0.044849	0.023917	0.026074	0.03479	0.058307	0.036585	0.12482	0.33339	0.48878	0.77463	0.90541	0.946	0.9461	0.087908
				3	0.023077	0.1447	0.18773	0.076244	0.05503	0.054755	0.019166	0.020242	0.029009	0.042304	0.036289	0.059754	0.56267	0.60793	0.76167	0.84856	0.86083	0.85832	0.10982
				4	0.025477	0.12871	0.11061	0.020353	0.016165	0.016066	0.021789	0.0232	0.031737	0.045175	0.027148	0.027592	0.40705	0.48972	0.72565	0.90545	0.94829	0.96055	0.031313
				5	0.014817	0.12002	0.20369	0.12831	0.1023	0.10191	0.015403	0.016197	0.020922	0.025566	0.020619	0.063517	0.64281	0.67863	0.77736	0.85567	0.87903	0.88207	0.17886
				6	0.025369	0.19581	0.14223	0.047312	0.030772	0.030638	0.015894	0.017362	0.025846	0.039208	0.059347	0.049779	0.51532	0.5703	0.78775	0.91627	0.94802	0.95313	0.064028
				7	0.016761	0.15725	0.12974	0.040404	0.027153	0.026973	0.016695	0.019878	0.034183	0.032394	0.046735	0.015259	0.45245	0.48998	0.6849	0.88103	0.92477	0.92519	0.061995
				8	0.026811	0.19713	0.1617	0.050623	0.038595	0.037794	0.023447	0.026259	0.040517	0.052922	0.075898	0.037376	0.65063	0.68659	0.87476	0.95948	0.95684	0.94852	0.099565
				9	0.042944	0.1945	0.12512	0.042127	0.031643	0.031527	0.026046	0.03278	0.056714	0.062454	0.051235	0.020128	0.34201	0.36195	0.48784	0.75745	0.8564	0.85635	0.07542
		IT, 225 ms	1	1	0.0069994	0.0091057	0.020199	0.017132	0.015121	0.015099	0.0059819	0.0060572	0.0064636	0.0080829	0.0077554	0.0076249	0.28744	0.33783	0.52625	0.68656	0.75533	0.75313	0.014279
				2	0.0073832	0.0087085	0.033919	0.029204	0.026997	0.026921	0.0074189	0.0074169	0.0069822	0.0071506	0.0063534	0.007123	0.60877	0.63282	0.72816	0.80288	0.82047	0.81155	0.02801
				3	0.0098369	0.01357	0.04045	0.015513	0.01407	0.014063	0.0080069	0.0082281	0.011056	0.015581	0.013395	0.013978	0.30232	0.3309	0.40528	0.52789	0.56888	0.57613	0.036941
				4	0.0086537	0.0089535	0.016368	0.01137	0.011831	0.011851	0.0086968	0.0087152	0.0091516	0.0083032	0.0070088	0.0063376	0.31031	0.34762	0.58613	0.75899	0.79973	0.80379	0.012355
				5	0.012793	0.089287	0.07428	0.012214	0.00979	0.0097646	0.0066685	0.0068416	0.0084718	0.016993	0.016461	0.019385	0.25517	0.32082	0.58213	0.72728	0.75811	0.75564	0.011901
				6	0.018497	0.061403	0.15141	0.04125	0.02966	0.029546	0.0088515	0.009472	0.014521	0.01636	0.018126	0.048348	0.57267	0.65454	0.80484	0.84728	0.85348	0.85462	0.047993
				7	0.01149	0.25827	0.1669	0.056892	0.039162	0.038904	0.0086013	0.010402	0.016034	0.022705	0.067944	0.043384	0.46872	0.49376	0.65827	0.77968	0.79243	0.79052	0.059056
				8	0.015332	0.022701	0.05731	0.021546	0.01558	0.015503	0.0083629	0.0090745	0.012779	0.015882	0.013224	0.017367	0.44014	0.4967	0.67096	0.71479	0.68077	0.65407	0.018154
				9	0.027268	0.14785	0.097611	0.035619	0.026398	0.026323	0.010727	0.012687	0.018567	0.018122	0.024143	0.020419	0.37647	0.4016	0.51642	0.66193	0.70267	0.70407	0.029998
			2	1	0.0070768	0.0089383	0.01733	0.018663	0.017647	0.017544	0.0068568	0.0068833	0.0077497	0.0076316	0.0075661	0.0083248	0.264	0.30771	0.48804	0.64691	0.70157	0.69141	0.016767
				2	0.007562	0.0078021	0.034153	0.029098	0.025843	0.025794	0.0074438	0.0073936	0.0071224	0.0070304	0.0067332	0.0083965	0.65478	0.67879	0.75893	0.84116	0.85078	0.83673	0.026705
				3	0.010094	0.015355	0.049186	0.016815	0.014809	0.01475	0.0097428	0.010286	0.015196	0.015776	0.011451	0.013827	0.36416	0.3934	0.48779	0.59632	0.64308	0.64829	0.037107
				4	0.0069755	0.0071517	0.012459	0.010308	0.010814	0.01082	0.00803	0.0080151	0.0078555	0.007763	0.0065947	0.0065646	0.39534	0.43962	0.68341	0.83802	0.86508	0.8625	0.010851
				5	0.010806	0.018094	0.068012	0.016235	0.01094	0.010864	0.0082257	0.0083621	0.010253	0.012547	0.013275	0.019004	0.22938	0.28736	0.4764	0.66598	0.73491	0.73425	0.018151
				6	0.013088	0.086756	0.16503	0.041166	0.029757	0.029633	0.0089504	0.0094149	0.012605	0.015129	0.018943	0.043469	0.57449	0.65267	0.80416	0.86189	0.87654	0.87952	0.047345
				7	0.020005	0.19834	0.15494	0.051779	0.037376	0.037053	0.010006	0.011789	0.018294	0.019035	0.078682	0.043675	0.47361	0.49966	0.66886	0.76698	0.77345	0.76957	0.051296
				8	0.017333	0.046833	0.052593	0.018498	0.013872	0.013818	0.0089686	0.0097214	0.014143	0.016001	0.014392	0.01828	0.42135	0.47994	0.66753	0.70859	0.70091	0.70305	0.014544
				9	0.012474	0.089484	0.10269	0.035368	0.026207	0.026097	0.0085947	0.0097886	0.014954	0.017279	0.024039	0.020604	0.37781	0.40235	0.51627	0.63747	0.6579	0.66008	0.028778
