# Supplementary material for: Information spreading by a combination of MEG source estimation and multivariate pattern classification
Source: PLoS One. 2018 Jun 18;13(6):e0198806. doi: 10.1371/journal.pone.0198806 (PMC6005563; doi:10.1371/journal.pone.0198806)
Supplement: S2 File — (XLSX) [file pone.0198806.s013.xlsx]

## Sheet: Sheet1
					MNE						MCE						VBMEG						LCMV
		ROI, Time	Condition	Participant ID	λ=10-2	λ=10-1	λ=100	λ=101	λ=102	λ=103	λ=10-16	λ=10-15	λ=10-14	λ=10-13	λ=10-12	λ=10-11	γ0=0	γ0=10-1	γ0=100	γ0=101	γ0=102	γ0=103
		OC, 50 ms	1	1	0.29434	0.42556	0.38471	0.31239	0.2928	0.29251	0.017866	0.010066	0.016251	0.27575	0.14145	0.10328	0.25955	0.27081	0.34446	0.50373	0.58434	0.59778	0.33252
				2	0.34515	0.60457	0.65642	0.64511	0.64024	0.64016	0.084202	0.083655	0.097061	0.1052	0.29374	0.325	0.65305	0.69385	0.80001	0.8565	0.86209	0.84986	0.61313
				3	0.10264	0.65677	0.71538	0.68232	0.67394	0.67381	0.028211	0.030567	0.04452	0.055612	0.26643	0.23964	0.60456	0.65335	0.80441	0.88068	0.89673	0.89371	0.58472
				4	0.24526	0.59892	0.53677	0.46873	0.45635	0.45618	-0.047619	-0.044191	-0.0091717	0.14492	0.31172	0.29539	0.77072	0.78223	0.79189	0.81271	0.81872	0.80819	0.44075
				5	0.1079	0.57112	0.58806	0.58169	0.57997	0.57994	-0.017054	-0.01505	0.017358	0.11228	0.1209	0.18812	0.68958	0.70613	0.74821	0.75419	0.73885	0.71895	0.58895
				6	0.35132	0.67356	0.60167	0.48909	0.468	0.46768	0.12111	0.12195	0.12778	0.20925	0.25351	0.17152	0.7373	0.76043	0.8041	0.84157	0.86571	0.86721	0.5009
				7	0.068691	0.52198	0.47405	0.43642	0.43214	0.43208	0.016551	0.020393	0.044512	0.019912	0.33172	0.22111	0.58	0.59725	0.65205	0.68824	0.70459	0.70238	0.47034
				8	0.28471	0.46876	0.42336	0.41995	0.41366	0.41356	-0.033804	-0.023986	0.042845	0.19738	0.28276	0.10273	0.57322	0.58914	0.64919	0.69123	0.71347	0.71824	0.39779
				9	0.21159	0.60169	0.66271	0.60399	0.57712	0.57672	-0.031141	-0.027235	0.020299	0.20557	0.33418	0.16229	0.35678	0.38078	0.58972	0.83758	0.85129	0.84358	0.578
			2	1	0.21836	0.42576	0.39017	0.3132	0.2927	0.2924	0.095105	0.087625	0.024857	0.19035	0.13519	0.10749	0.25616	0.26773	0.34343	0.50731	0.59023	0.60417	0.33691
				2	0.19817	0.61625	0.66044	0.64625	0.64077	0.64069	0.14	0.14047	0.14463	0.13439	0.39752	0.3303	0.65155	0.6927	0.79947	0.85545	0.86115	0.85006	0.61729
				3	0.13577	0.67575	0.71567	0.67923	0.67152	0.6714	0.052243	0.052796	0.038261	0.12661	0.33639	0.24141	0.59909	0.64818	0.80136	0.87996	0.89697	0.89357	0.56819
				4	0.3393	0.55348	0.54557	0.47493	0.46083	0.46063	0.076161	0.077194	0.085473	0.10652	0.10021	0.35157	0.76159	0.77444	0.78595	0.80267	0.80303	0.78923	0.45132
				5	-0.12299	0.53443	0.58364	0.58061	0.57878	0.57875	-0.093524	-0.094093	-0.091811	-0.072945	0.17924	0.17532	0.6898	0.70659	0.74931	0.75489	0.7397	0.72087	0.58652
				6	0.37324	0.68679	0.60852	0.47505	0.44994	0.44958	0.033726	0.034855	0.071168	0.16272	0.26923	0.18159	0.73623	0.76125	0.81114	0.85304	0.87914	0.88098	0.48819
				7	0.0049021	0.45864	0.46611	0.43667	0.43251	0.43245	0.021301	0.024271	0.047768	0.048928	0.15581	0.21784	0.5793	0.59615	0.64894	0.68174	0.6972	0.69597	0.47268
				8	-0.061656	0.43675	0.42319	0.41881	0.41272	0.41262	-0.036854	-0.034448	-0.012476	0.032767	0.27022	0.10852	0.56965	0.58562	0.64646	0.69038	0.71446	0.71987	0.39578
				9	0.24829	0.65157	0.66359	0.60398	0.57662	0.57621	0.13886	0.1415	0.16978	0.33132	0.31976	0.1582	0.35703	0.38111	0.59085	0.8407	0.85649	0.85041	0.58047
		IT, 225 ms	1	1	0.20817	0.37651	0.25706	0.20921	0.2008	0.20069	0.063615	0.043003	-0.056309	0.19466	0.07152	0.08636	0.14575	0.16171	0.23039	0.29484	0.34193	0.36787	0.25154
				2	-0.02098	0.4444	0.47738	0.33636	0.31482	0.31454	-0.061074	-0.060035	-0.096542	-0.018968	0.13324	0.20763	0.76521	0.77555	0.80625	0.8283	0.82713	0.8136	0.28835
				3	-0.01725	0.3184	0.40894	0.42944	0.4289	0.42888	0.21446	0.21588	0.20198	0.14173	0.14022	0.23729	0.5091	0.53518	0.61104	0.63969	0.64206	0.63623	0.3854
				4	0.07309	0.28913	0.52728	0.45744	0.45112	0.45104	-0.033911	-0.044206	-0.15172	-0.083567	0.075605	0.10246	0.86282	0.87185	0.89724	0.89802	0.87973	0.85947	0.43904
				5	0.12369	0.30514	0.27467	0.20558	0.18978	0.18957	0.017785	0.014707	0.011318	0.065738	0.21119	0.1782	0.39651	0.4018	0.41221	0.41704	0.40936	0.38965	0.26201
				6	0.20286	0.4301	0.58585	0.48869	0.43158	0.43086	0.1122	0.1026	0.10676	0.095051	0.10611	0.10944	0.80356	0.81423	0.84536	0.84946	0.8462	0.84461	0.41893
				7	0.33645	0.37502	0.35446	0.2988	0.28074	0.28047	0.11496	0.12565	0.21558	0.20806	0.23371	0.2726	0.45771	0.47347	0.50753	0.48739	0.47685	0.47481	0.33478
				8	0.30752	0.37418	0.36138	0.34915	0.34274	0.34263	0.00844	0.047131	0.20958	0.18385	0.1763	0.074533	0.61018	0.61905	0.64122	0.63174	0.61314	0.59902	0.37369
				9	-0.0267	0.36351	0.34548	0.28302	0.27788	0.27778	0.091711	0.097308	0.093267	0.10896	0.12568	0.012862	0.38025	0.39886	0.46444	0.53511	0.57405	0.57602	0.27643
			2	1	0.39598	0.36253	0.25815	0.21086	0.20198	0.20186	0.0063103	0.0038955	0.014755	0.21687	0.093781	0.087752	0.14451	0.16045	0.22918	0.29422	0.34058	0.3651	0.25414
				2	0.25361	0.40936	0.48462	0.33732	0.31764	0.3174	-0.017731	0.00055228	0.061023	0.019585	0.10722	0.15203	0.75836	0.76837	0.79692	0.80872	0.79976	0.78476	0.304
				3	-0.067354	0.3737	0.41185	0.4282	0.42761	0.42759	-0.039294	-0.037444	0.0012924	0.096836	0.14926	0.22979	0.50373	0.53036	0.60785	0.63952	0.64622	0.64248	0.37773
				4	-0.055353	0.38051	0.56236	0.47076	0.46279	0.46269	0.10368	0.10005	0.11754	-0.093346	-0.063632	0.15769	0.89529	0.90252	0.92001	0.91235	0.88901	0.86797	0.44949
				5	0.10775	0.25078	0.25102	0.19121	0.17891	0.17875	-0.033327	-0.032117	-0.028794	0.087275	0.097063	0.16614	0.40688	0.40985	0.41119	0.40851	0.39037	0.36184	0.25889
				6	0.053043	0.27825	0.66094	0.53182	0.46849	0.46766	0.087726	0.084671	0.091418	0.088562	0.14025	0.14175	0.84397	0.85418	0.88307	0.89699	0.902	0.89877	0.48551
				7	-0.095261	0.24568	0.32191	0.27693	0.2616	0.26138	-0.084765	-0.08073	-0.034218	0.010152	0.0033919	0.27752	0.42323	0.4379	0.46899	0.45444	0.44098	0.43305	0.28949
				8	0.24719	0.38472	0.36845	0.34962	0.34271	0.3426	0.16044	0.18005	0.12338	0.13251	0.12293	0.07627	0.61658	0.62558	0.64793	0.63969	0.62227	0.6075	0.38398
				9	0.24368	0.43526	0.33977	0.2909	0.28537	0.28526	0.15926	0.15862	0.15156	0.09085	0.19693	0.10388	0.37839	0.39765	0.46663	0.53416	0.56349	0.5626	0.29328
