# Supplementary material for: Information spreading by a combination of MEG source estimation and multivariate pattern classification
Source: PLoS One. 2018 Jun 18;13(6):e0198806. doi: 10.1371/journal.pone.0198806 (PMC6005563; doi:10.1371/journal.pone.0198806)
Supplement: S3 File — (XLSX) [file pone.0198806.s014.xlsx]

## Sheet: Sheet1
				Time (ms)	-100	-95	-90	-85	-80	-75	-70	-65	-60	-55	-50	-45	-40	-35	-30	-25	-20	-15	-10	-5	0	5	10	15	20	25	30	35	40	45	50	55	60	65	70	75	80	85	90	95	100	105	110	115	120
	Method	Parameter	ROI	Participant ID
	MNE	λ=10-2	OC	1	49	47	47.4	47	45.6	49.4	41.6	48.6	46.2	54.4	51	52.6	49.4	52.6	53.4	48.8	47	51.4	46.8	46	50	51.2	50	47.6	50.4	48	70.4	88.2	94.2	97.2	98.8	98.4	97.2	91.6	77	59.6	45	45.6	53	48.4	43.4	46.4	48.8	48	53.4
				2	48.4	43	48.6	55	52	47.8	45.6	52	49	51.4	51.2	47.8	48.4	51.2	46.8	52.4	48.4	50.8	52.8	50.6	48	49.6	48.4	50.4	49.8	51.4	72.8	91	95.2	98	97.2	96	97.4	91.6	78.8	51.4	44.8	49	52.8	51.6	53.4	49.4	53.8	55.2	54.4
				3	55.4	53.2	51.2	50	51.8	53.8	47.4	46.6	44.6	53.4	49.4	52	54.8	50.6	48.8	50.2	49	50.4	50.8	46.2	46.8	52	45.4	47.6	47	51.8	53.6	68	70.8	75.2	73.4	77.4	73.6	70.4	56.6	53.8	47.4	53.2	49.2	47	45.8	49.8	52	45	49.4
				4	50.6	50.2	49.6	47.2	51	54	49.2	51.4	51	49.2	54	51.8	53.8	55.8	47.2	48.8	52.8	48	49.2	49.2	55	50	43.6	47.2	49	53	65.4	84.8	89	92.2	94.2	94.6	90.6	84.8	68.8	47.4	46.6	46.8	54.4	51.6	47	46.2	48.4	49	49.8
				5	49.6	48.6	48.4	48	50.2	51.4	50	48.8	46	46	45.2	51.2	54	46	52.8	49.6	44	46.4	56	52.4	45.8	43.8	47.2	52	52.8	47.8	61	73	83.6	90.6	90.4	86.8	87	80	62.8	49	52.8	54	51.4	50	57.4	45.8	49.8	51.8	51.8
				6	45.4	46.6	53	50.8	47.4	44.6	51	51	49.6	51.6	47.6	48	49.2	45.4	45	49.6	50.2	52.4	49	46.2	50.6	48	52	48.8	49	52.2	52.6	58.2	70.4	74.6	76.8	77.4	70.8	66.6	58	47.2	49.8	54	45.6	48	50.2	57.4	53.4	48.4	49.4
				7	53	54.8	50.8	50.6	49.8	50.8	47.2	54.6	51	45.4	51.4	48.6	46.4	47.6	45.8	48.8	49.2	48.6	47.8	52.6	48.8	50	52.2	48.6	55	50.8	55.2	70.8	80.2	82.4	82.2	83.8	79.6	66.6	53.6	49	54.2	48	48	49.4	50.2	53.6	50.6	46.6	49
				8	50.4	52.4	52.2	46.4	50.2	50.6	49.8	47	45.6	51.8	57.6	45.4	48.4	51.2	51.2	46.4	54.2	55.6	50.4	43.8	42.6	41	46.4	52.2	45.2	50.8	69.4	88	94.6	95.6	96.2	96.4	93.2	90.4	76	53.8	47.6	47.4	50.4	49.6	50.2	50.8	54.4	49.2	46.6
				9	52.6	46.8	53.2	47.6	48.2	53.4	50	52.4	52	53	45.4	52.2	49.8	54.2	48.4	45	47.4	46.6	50.4	52.8	48.6	49.8	46.6	52.4	54.4	54.4	69.4	83.4	90.8	96.2	96.6	96	95	85.8	74	52.6	43.6	50.4	49	48.6	52.4	44.6	52.2	43.6	52.8
			IT	1	50.4	49.8	51.8	53	50.4	49.6	49.8	52.6	45.6	51.2	49.8	44.8	49	51.6	56.6	47.2	52.2	49.2	52.6	53.2	49.2	50.8	45.8	51.2	49.2	45.6	48	60	61.6	59	62	61	57.8	52	54	50.8	45.8	52.8	50.4	45.8	48.2	47	47	50.8	55.6
				2	47.4	45.6	53.2	52.2	50	46.8	45.8	51.2	53	49.2	50	47.6	53.2	52.6	51	47.2	50.8	49.8	51.2	53.4	48.4	49.8	45.2	48	49	45.8	63	86	92.8	92.4	95.4	92.8	91.2	82.4	68.6	48.6	48.2	52.4	47.6	50.2	54.8	49.8	53.2	52.2	55.2
				3	52	49	49	48.6	46.4	51	49.4	46	48.4	48.6	48.8	50.8	50.8	51.4	47.2	51	52.8	52.8	45.8	45.6	49.4	48	48.4	50.4	48.8	52.6	51	52.8	51.6	51.8	58.8	54.2	49.2	54.8	54.4	52.4	47.2	53.4	49.6	49.8	49.4	49.8	51.2	49.2	50.8
				4	47.8	47.6	49	45.6	48.2	51.2	53.8	50.8	49.2	44.4	56.2	56	53.8	50.6	51.4	53.6	49.6	48.8	48.6	47.8	53	47.2	49.2	52	44.8	57.2	53.4	50	56.2	55.2	56.2	52	58.8	51.8	53.2	52.6	47.8	50.4	50.4	47	47.2	46.8	47.8	49.2	48.4
				5	45.8	46.2	47.4	53.4	52.4	49.4	51	51	47	49.8	47.4	46.2	47.2	45	50.8	49.8	55.8	52.2	51	52	51.4	52	51.8	48.2	56	47.8	54.4	45.2	50	48.8	49	51.2	47.6	54.4	48	47.6	49.8	48.4	51.8	53.4	52.6	48.2	52.6	49.2	45.4
				6	47.6	43.6	50.6	49.2	51.6	52.2	54.4	48.2	49.4	53.6	45.8	46.2	50.8	47	43.8	51.8	46.4	51.4	49	50.2	50.6	47.2	49.4	52	49	53.8	52.2	51	57.4	56.8	59.6	57.8	56.2	54.6	47.6	46	49	50.2	47.8	49.8	55.8	49.6	49	49	50
				7	47.4	48	47.8	51.8	45.2	48.4	54.2	53.4	50.2	44.4	47.8	52.8	50.4	52	47.2	47.8	47	52.8	46.4	50.2	48.4	51.2	52.8	49.2	52.8	51.2	48.6	56	55	51.4	50.2	49.8	57.8	51.4	51.2	46.6	49.6	47	50	51.6	46	49.4	52.6	52.2	46.6
				8	49.8	47	49.4	48	42.8	53.8	54.8	43	47	48.6	48.2	52	52	53.2	47.2	51	53.6	54.2	51.4	43.8	47.6	47.4	50	52	53	51.6	51.2	44.2	50.2	55	55.4	53	51	52.8	53.6	50.6	46.8	49.2	47	50.6	49	48.6	45.4	46.4	49.4
				9	51.4	53.6	49.4	42.8	51	49.4	48.6	55.6	48.6	47.8	48.4	50.4	52.2	48.2	48.4	46	48.8	46.6	49.4	51	47	53.6	56.2	54.8	48	51.8	50.2	52.6	51.6	57.8	60.6	59.4	55.8	49.6	58	48.2	49.8	50.8	49.2	51	50	51	47.8	48.6	51.6
			PR	1	48.8	46.8	47.8	47.2	48.4	55.6	50.6	48.6	55.2	52.2	43.4	43.8	50.4	51.4	49.4	45.6	49.8	48.6	46	50.2	51.4	54	50.6	48.6	46.6	48	47.4	47.6	56	55.2	52.2	55.6	56.6	46.2	48.6	48.4	47.8	55	50	54.4	45	47.6	52.4	48.6	54.6
				2	53	47.6	54	52.2	46.8	52.6	50	52.6	51.6	51.6	50.6	48.8	50.2	50.2	50.2	48.2	49.6	50	53.8	52.2	50.8	49.2	46.4	49.8	48	46.8	51.8	52.2	53.2	63.4	56	59.6	56	54	50.2	50.2	47.6	48.4	47	48	51.6	51.6	50.6	48.4	52
				3	48.2	52.2	47.6	51.2	49.6	49.4	51.6	51.2	51	51.4	49	51.4	53.2	50.6	51.4	50.4	52.6	53	49.6	47.8	48.2	49.8	49.8	51.2	51.8	50.4	48.8	54.6	51	49.4	53	54.2	46.6	50.4	50.6	52.4	52	52.4	50.2	51	54.2	54.6	50.6	47	45
				4	48.4	42.2	48	49.8	54.4	49.8	47.2	48.4	50.8	48.4	54.2	49.2	50.2	52.2	51.8	51.6	49.2	48.6	46.2	47.8	51.6	50	45.8	53.6	52	51.8	47.2	50.4	53.4	55.8	51.2	53	56	54.4	54.6	46.6	47.6	45	45.2	49.6	49.4	47	47.2	45.8	52.4
				5	48	50.2	50.6	50.2	48.4	50.4	50.6	55	48.2	50.8	56.4	51.6	46.6	52.6	50.6	54.6	51.6	50	49.4	52.8	54.2	55.6	49.8	44.2	45.2	45.6	49.8	49.6	53.2	51.2	48	49.2	49.6	51.2	51.4	46.2	59.2	51.4	49.2	47.6	44.4	51.2	47.8	46.4	54.2
				6	48.8	46.2	46.4	52.4	57.6	52.4	46.4	47.4	52.6	51.6	46.8	49.6	49.2	48.6	49.2	53.8	50.8	47	47.6	49.6	48.4	47.8	50.8	51	49.2	54.2	51.2	50.2	50	53.4	55.8	52	53.8	51.6	45.8	48.8	46.6	52.8	44.6	48.6	57	50.2	44	50	47.4
				7	46	51.8	52.2	53.8	53.6	51.6	50.2	52.6	42.6	48.4	49	47.4	52.2	54	51.8	51	46.8	52	51	49.4	51.2	46.4	46	53.4	49.4	48.8	51.4	51	49	49.8	47.6	50	49.6	48.2	47.2	48.2	52.6	48.4	44.8	53	51	48.4	48	54	52.6
				8	48.6	55.4	42.8	51	50.2	51.4	50.2	46.2	49.8	48.4	54.4	47.4	49	47.4	47.2	47.2	57.2	49.4	51.8	49.2	51	51.8	48	47.4	47	48.4	52.6	47.6	56.4	48.6	51.6	53.4	53.6	50	47.2	48.8	50	47.2	46.8	53.8	49.6	42.8	46.2	47.8	48.4
				9	48.2	47	48.4	44.2	50.2	49.4	51.4	47.6	46.4	50	44.4	50.2	48	47.4	50	49.4	48.2	49.8	55.2	52.2	48.2	54.2	51.6	51.2	51.6	51	44.2	53.2	48.2	50	49.6	49.8	50.6	50.4	50.8	48.6	49.8	48.6	47.2	53.2	51	48.6	46	49.4	53.6
		λ=10-1	OC	1	47.4	47.8	49	47.4	43	49.8	42.6	48	53.4	51.4	53.8	54	51.8	53.4	50.8	44.8	49.4	49.2	46.6	51.4	49.8	48.2	48	51	51.4	70.2	97.4	100	100	100	100	100	100	100	98.4	79	47	48.8	49.4	48	50.2	48.2	47.4	48	53.6
				2	41.6	42.6	49.2	51	49.2	49.2	46.4	52.6	49.8	51	52.2	52	46.6	46.2	51.8	49.8	49.2	52	55.4	51.2	49.8	47	47	48	48.2	62.6	94.8	99.8	100	100	100	100	100	100	97.4	74.6	46.8	55.8	53.2	51.4	53.6	50.8	50	50.6	53
				3	51.8	53.4	52.8	49.4	51.8	52.2	47.8	50.2	50.4	53.4	54	55.4	54.4	50	48.6	46.6	50.8	46.6	46.8	49.2	47.4	51.8	52.4	46.8	49.4	57.2	77.6	90.4	97.8	99.6	98.4	97.8	97.2	96	83.2	57.8	45.8	48.6	49.2	51.6	44.2	50.8	55.6	47.4	48.6
				4	49.4	48.6	53	49.8	50.8	51.2	48.8	45.4	47.8	48.6	53.2	51.6	50.6	53.8	50.2	48.4	50.6	50.8	47.6	47.4	50.6	47.8	47	43.6	51.8	68	98.2	99	100	100	100	100	100	99.8	98.2	78	47	52.4	56	51.8	52.6	51	51.8	48.4	49.2
				5	50.6	48.8	47	45.2	49.4	47.4	53	50	51.6	44.2	52.8	51.2	57	50.4	50.2	49.6	51.4	50	50.6	50	50.8	48.4	46.8	49.2	53.8	64.6	94.8	99.8	100	100	100	99.6	100	99.2	96.4	70.4	53.6	49.4	47.4	48.4	47.8	47.4	47.4	53.2	53.4
				6	47	46.8	48	50.6	53.6	45.4	51.2	48.8	49.2	48	49.6	45.8	47.8	51.4	42.4	47.4	51.8	49.8	47.6	45	49.6	50.6	53.4	49.2	51.2	54	77	84.6	91.8	96	97	97	93.2	90.2	75	56	53.2	51.8	47.8	50.4	54.2	52.2	54	54	50.4
				7	49.4	54.2	48.6	50.6	49.2	46.4	48.4	52.8	50.4	46	46.6	44.8	47.6	49	45	49.8	49.6	48.2	46.4	58.6	48.4	50.8	54	50	51.8	56.4	87.8	97.6	99.4	98.6	100	100	99.6	98.2	89.6	61.8	50.6	53.4	53	52.6	54	51.6	49.6	49	46.6
				8	54.8	51.4	51	46.2	51.2	52.8	51	47.4	48.4	52.2	53.6	51.2	47	50.8	49.8	43.8	46.6	53.4	48.4	48.2	45.6	48.2	45.2	48.2	45	67	98	100	100	100	100	100	100	100	99	77.2	45.6	49.4	50.8	52.2	49.4	51.6	52	52.2	48.4
				9	52.2	49.6	51.4	48.4	42.4	51.2	42	47	49	53	48.2	53.2	45.8	51.6	49	45.6	52	50	49.2	52	48.8	47.8	51.6	53.4	54.6	66.4	95	99.4	100	100	100	100	100	100	97.6	75.4	42.4	53	48.2	44	49.8	47.6	48.2	43.8	48.4
			IT	1	53.6	49.8	51.8	54.8	54.6	49.4	46.4	50.6	50	51.6	51.4	51.6	51.8	48.6	49.6	46.4	49.2	49.6	45.2	48.6	50.6	52.8	48.2	46.4	49.2	52.8	79.6	92.6	98	99.4	99.2	99.2	98.4	95.8	80.6	57.6	47.8	52.8	46.8	49.2	48	51.8	46.8	46.8	51
				2	50	50.4	51.2	54.4	48.8	53	48.6	51.2	49.6	50.2	51.6	47	48	46.2	52.4	49.2	52	50.6	50	52.8	53.4	46	47	48.8	50	69.6	98.4	100	100	100	100	100	100	100	99	81	50.6	50.8	51.6	51.8	62.2	50	51.8	52.2	53.2
				3	52.6	49	49.8	54.8	51.2	52.2	52.6	51.2	52.6	50	52.6	52.6	49.4	46.2	53	49.6	56	49.6	45	45	49.8	47.6	54.8	53.4	51.8	51	65.4	82.6	91.4	92.4	93.4	92.4	94.2	84.4	71.6	57.4	47.6	49.4	57.2	46	49.2	50.4	50.6	52.4	49.2
				4	50.4	49.6	51	51.8	49.6	47.2	49.6	48.6	52.6	49	49.8	50.8	55.4	53.4	53.2	47.8	49.2	50.8	51.8	47.4	48.2	51	51.6	51.6	49.4	53.4	68.6	87.4	90.4	92	95.4	94.6	91.8	84.8	72	53.8	54	49.2	53	49	50.2	46.8	53.2	43.4	47
				5	53	49.4	46.6	57.8	50	51.4	50.4	47.2	48.6	48	46.8	47.6	49.8	43.6	50.4	52.6	54.8	48.8	53.6	51.6	48.8	53.2	47.2	51	55	51.4	59.4	61.8	79	82.6	85.2	76.2	75.6	70.6	54.6	52.4	52	53.4	52.6	49.4	50	51	51.8	49.2	50.2
				6	51	47.8	47.4	51.4	50.8	44.6	50.6	47.8	53.2	46.4	46.4	49.4	48	49.6	42	52.6	50.2	51.2	48.6	47.2	53	50.6	44.6	49.2	44.6	54	76.6	89.2	96	97.6	98	97.8	95.4	92.4	78.2	56.2	49.6	52.6	48.8	54	53.8	53	52.4	53.8	50.4
				7	50.2	50.8	52.4	51.2	42.8	45.6	51.6	51.6	52.6	47.4	47.4	51.4	51	50	51.2	51.8	49	48.6	48.6	48.6	50.2	52.2	50.8	49	51.6	51.8	53.6	64.6	67.2	72.6	81.4	75.6	71.4	65.2	60.8	52.6	47	49.2	52.8	50.2	51.8	52.2	48.6	44.8	47.4
				8	54.4	49.2	53.6	47.2	48.8	51.2	52.4	48	48.6	49.6	55	47.4	48.8	51.2	51.4	48.8	51.6	48.4	52.2	47	47.8	50.6	51.4	56.2	58.6	54.4	68.2	79.6	91.4	95	95.4	93.4	90	82.8	70.2	56.8	50.4	51.6	51.4	52.6	52.4	49	45.6	46.2	49
				9	47.6	49.8	44.8	49.2	50.4	49.2	53	54.2	49.6	56	47.2	52.2	46.6	56.6	45.6	46	49.2	49.2	50.8	50	52.6	49.8	52.2	55.6	51.6	57.8	75.2	91.2	96.2	98.6	98	98.8	96.8	95	79.8	54.4	44.2	53.4	51.2	46.8	46.4	46.8	47.8	48.6	49
			PR	1	49	48.2	50	45.8	53.2	53.6	50.6	50.6	52.4	55.8	52	46	54.2	53	50.2	50.8	56.4	47.8	44.2	50.6	48.4	53.4	50.6	47.2	49.8	49.4	70	86.2	93.6	96.4	96.4	96.2	95.8	88.6	72.4	54.8	50.8	50.8	48.6	54.2	52.6	49.8	52	48	50
				2	46.2	52.8	51.6	50.2	48.8	50.4	46.4	47.4	53.2	54.4	51.8	50.2	53.8	47.2	51.8	48	52.4	50.6	48.8	48.4	48.4	45.8	47.6	51.8	48.4	55.6	74.6	92.2	96.4	99	98	98.8	96.2	93.8	80.4	52.6	50.4	52.8	51	53	49	48	48.4	51.8	51.6
				3	50	50.8	48.6	53.6	50	55.2	53	50.8	53.2	51.8	52.8	51.4	48.6	50.2	49.2	50.4	53.4	50	47.4	46.4	51.6	46	54	54	49.6	50.2	56.2	70.8	81.8	87.6	86.6	85.6	80.4	76	67.2	55.8	49.2	47.4	55.8	47.6	48	54	51.4	50.2	46.8
				4	48	50.6	49.4	49.2	48.8	51.6	48	43.2	46	47.6	48.4	48.6	52.6	49.8	49.2	45.6	48.2	55.6	52.2	53	49.8	48	54	47.8	55.2	52.4	59.8	75.2	83.2	87.2	90.4	89.4	85.8	74.4	66.4	53.6	48.8	45.6	45	44	51.6	47.4	52.2	49.4	49.8
				5	50.6	46.2	47.2	47.2	49.2	47	56.4	52.4	47.4	43.4	50.6	53.8	44.4	51.4	52.6	50.2	48.4	52	49.8	49.4	55.8	53.4	51	47.4	54	45	55.8	68.4	78.8	82.6	85.8	83.6	82	71.8	62.8	49.4	50	51.6	46.8	49.8	48.4	49.2	50.4	49.6	53.4
				6	47.6	46.2	44.8	48.6	52.8	46.6	50.2	45.4	53.8	49	47.8	50	47.2	48.2	45.6	54.6	50.8	54.2	48.6	46.4	52	48.8	46.6	49	48.2	52.4	65	81	87.2	91.8	93.8	90	91	84.2	67.2	54.6	49.8	49.4	51	50.6	52	49.6	48.8	56.2	50
				7	52.6	53.8	50.2	49.8	49.8	52.6	49.6	50.2	42.4	46.4	48.6	45	52.4	52.4	49.4	51.4	48.4	53.6	49.4	53	49.8	53	50.6	52.2	49.6	47.4	54.2	55.4	61.4	67	71.8	73.6	69.8	63.8	50.4	45.6	50.6	52.4	51.4	56.8	47.6	46.4	49.2	49	50.8
				8	49	52.4	50	51.6	52.8	52	49.2	57	52.8	48.8	51.6	49.6	43.8	45	46.8	53.4	52.4	48.8	55	52.8	55.4	55.4	49.6	49.8	48.8	47.6	59.8	72.8	82.6	86.8	88.4	87.6	84.2	75.2	65	50.2	49.8	44.8	49.8	54.4	52.4	54.2	44	46.4	52
				9	43.8	51.2	47.2	45.4	49.4	53.8	51	50.6	46.6	47.6	43.2	45	51.4	49.2	53.6	52.2	46	51	55.4	48.2	49.6	55.4	56	55.2	48.4	51	59.4	83.4	90.6	91.4	93.6	95.2	93.6	88	71.8	49.2	51.4	51.4	52.4	50.8	44.4	46.8	50.4	48.2	51
		λ=100	OC	1	50.4	50.4	50.6	47.2	46.4	48.8	44.4	47	53.2	55.6	53.6	51.8	51.2	50.2	50.6	46.4	52.6	50.6	47.2	50	50	51.2	50.6	50.2	48.8	88.8	100	100	100	100	100	100	100	100	100	95.2	46	43.8	49	46.8	46.4	48.8	47	47.4	54.6
				2	45.6	45.8	49.6	49.8	50.6	52.4	48.8	47.4	48.8	50.8	48.4	52.6	47.4	43.4	53.6	52.4	51.4	53.8	52.2	48.6	50.6	50	52	46.2	46.4	86.2	100	100	100	100	100	100	100	100	100	95	54	53.8	53	51	53.4	49.8	49.6	47.2	53.4
				3	55.8	53.8	51	50.2	50.6	52.2	48.6	54.4	52.8	53.6	58.2	54.4	56.6	51.6	52.8	53.2	53.8	50.4	45.2	42.8	47.8	48.8	49.8	51.8	49.4	65.4	96.2	100	100	100	100	100	100	100	96.4	70	47.6	49	49	48	45.8	52.2	51	48	49
				4	49.8	57.4	51.8	48.8	51.2	50.2	52.6	53	48.4	53.8	53.4	51.8	50.4	53.4	51.2	45.8	51.8	53.2	48.2	47.6	46.6	46	50	41	50.2	85.8	100	100	100	100	100	100	100	100	100	93.2	47.8	50.8	55.2	50.6	49.6	53	52.4	49.4	46.4
				5	50.4	46	46.2	49.6	48	47	51.6	50	53.8	45.2	50.8	50.4	51.2	46.6	52.2	48.8	50.6	46.2	52	52.4	55.4	48.2	48.6	49.4	51.4	81.8	100	100	100	100	100	100	100	100	100	92.2	50.6	50.2	47.6	48.2	47	52.6	47.4	49.8	51.2
				6	49.2	52	50.4	45.8	50.8	45.2	53.4	49	44.4	49.4	51.6	53.6	46.8	49.2	46.4	47.8	50	49.8	48.4	46.8	52.6	49.6	49	50.2	54.2	57.6	88.6	98.2	100	100	100	100	100	98.6	93.4	63	52	52.4	49	51.2	50.2	49.8	56.6	54.2	48
				7	51.8	53	55.4	49.8	49.8	43.4	45.6	52.4	49.2	53.6	49	46.2	47.4	52.2	45.6	55	48.2	48.2	46.4	55.4	52	53.2	54.4	54	51.2	78.4	99.4	100	100	100	100	100	100	100	99.6	77.6	52	51.2	52	50.6	55	51	51.2	47.2	45.6
				8	55.2	51.6	54.8	48.2	47.2	52.6	49.8	47.6	51.4	54.6	50.6	46.8	48	53	50.6	47.6	52.2	54	50.4	51	46.8	51.6	49.6	44.6	43.2	87.2	99.8	100	100	100	100	100	100	100	100	94.8	46.8	53.8	53.4	54	52.8	52.2	50.6	51.8	50.8
				9	51.2	50.4	52.8	53.8	46.2	50.6	46.2	51	50.8	50.2	48.4	48.8	48.8	51.4	51.6	48.8	52.8	50.8	52	53.8	49.2	49.6	50	50.6	56.2	86	100	100	100	100	100	100	100	100	100	92.6	44	48.8	46.6	49.4	47.6	50.2	48.2	49.2	52.6
			IT	1	52	49	48.8	49	50	47.4	49.2	47.4	54.2	48.4	50	49.4	50.2	45.2	51.2	49.4	41.4	46.6	46.4	49.2	50.4	53.4	51.2	47.4	51.8	79.8	98.8	100	100	100	100	100	100	100	100	88.2	52.6	53	48.4	46.4	52.2	52.2	46	49	50.4
				2	45.6	47.2	49	51.8	50.4	49.8	46.6	49.4	53.6	58	53.8	52.6	51	50	52	47.4	49.2	50.4	49	50.2	50.8	47.4	48.8	45.6	48	91.6	100	100	100	100	100	100	100	100	100	95.2	50.4	53.4	48.2	55	54.8	53.2	49	54.2	51.2
				3	53	52.4	49.8	52	54.2	48.4	46.6	49.4	54	50	53.8	49.8	49.2	43.4	49.2	53.2	49.4	49.4	45.2	46.4	50	48.4	52.4	47.8	42.2	64.2	96	99.6	100	100	100	100	100	100	99.2	71.8	44.6	46.8	51.2	48.2	47.4	53.2	50	49.4	50
				4	51.4	53.6	55.2	51.2	54.6	45.4	53.2	50.6	52.2	48.2	49.4	51.8	52.4	49.8	51.4	45.4	49.2	48.6	50.2	43.6	45.4	50	54	49.8	52.8	66.4	98	99.8	100	100	100	100	100	100	99.2	79.2	50.4	50.4	51.6	44.4	51.8	48.6	53.2	52	45.6
				5	50	48.6	48.6	52.2	42.6	49	58.2	49	50	49.4	53	46.4	47	49.8	51.2	52.2	54.4	48.2	54.6	50.6	48.8	50.6	46.8	45.2	49.8	67.2	93.6	100	100	100	100	99.8	100	99	96.4	75	55.6	52	50.8	52	48.8	55.2	47.4	49	51.8
				6	46.8	51.4	47.2	47.2	49.8	46.8	50.6	46.2	53.8	49.6	48	49.2	51	43.4	46.6	46.8	47	51.2	46.8	44.4	50.2	49	47.6	55.2	49	61	89.2	97.8	100	100	100	100	100	99.2	93	67.4	50	50.8	53.6	56	53.4	48.8	53.2	56.4	48.8
				7	54.6	49.8	48.2	52	50	40.6	46.4	47	51.4	49.4	48.2	47.4	53	48.6	48.4	53.8	47.4	46.4	45.2	48.4	46.2	50.2	51.2	47.8	48.8	60.2	90.6	96.6	99.6	100	100	100	99.6	98.8	93.2	64.2	50.2	50.2	51.6	50.2	54	56.4	49.6	46.2	43
				8	53.4	48	49.6	50.4	48	52.4	51.4	44.6	51.8	52.6	52.6	45.6	51.4	49.8	51.2	47	49.4	50.4	49.6	51.2	50.8	51	47.2	46	55.4	69.4	97.2	99.2	100	100	100	100	100	99.8	99.6	76	50.6	53.4	50.6	53.6	52.4	48	47.8	48	49
				9	47.4	44.4	46.2	50.2	53.2	54	52.6	49.6	51	49.4	43.6	52.6	50.6	56.2	52.4	45.6	55.6	55.4	52.6	51.4	53.8	48.2	48.2	50.2	50.4	73.6	99	99.8	100	100	100	100	100	100	98.8	81.8	48.2	53.2	51.8	48.4	47.4	45.8	46.4	49.6	44.4
			PR	1	50.6	52.6	49.8	48.6	49.4	51.4	51	44.6	50.2	54.4	55.4	48.4	51.6	47.6	50.8	50.6	48	44.2	52.8	51.4	52.2	56.6	49.6	48	49	76.8	99.6	100	100	100	100	100	100	100	99.8	86.8	51.4	51.4	48.6	53.4	53.8	52	50.6	47.4	49.2
				2	49.4	51.6	53	52	52.4	49.6	47.4	48.8	55.4	54.6	50.6	53.2	52.2	47	50.2	46.4	54.2	53.6	49.8	49.4	46.2	52.2	44.4	46.2	50.6	85.8	100	100	100	100	100	100	100	100	100	93.2	52.8	50.2	48.4	51	51	53.6	48.4	47.8	48.6
				3	54.6	50.8	47.4	54.2	51	53.6	49.8	46	56.4	51.4	56	45.8	49.4	47.2	47.6	53.2	50	46	43.4	46.4	52.2	45.6	50.8	49.4	47.4	63.6	96	100	100	100	100	100	100	100	97.6	68.2	47.4	47.2	52.4	47	45.8	50.4	50.2	47	48
				4	48.2	48.2	53	48.8	48.6	49.8	49.4	44	49.2	53.6	49.8	49.8	50.8	47.4	50.2	48	44.4	51.8	50.6	48	49.8	48.6	52.6	48.2	55.4	63	97.8	100	100	100	100	100	100	100	99.8	79.2	50.2	44.4	54.2	43.8	49.8	47.8	49	51.4	50
				5	48	49	47.2	52.2	46.2	46.8	52.2	47.2	52.6	50.2	52	51.6	49	53.4	53	51.2	52.2	54.4	54.8	54.8	52.2	50.6	46.4	49.4	47.6	67.6	97.6	99.8	100	99.8	100	100	100	100	99.4	77.8	47.4	50.8	46.2	51	47.4	49	52.2	51.4	59.2
				6	48.2	54.2	50.4	49.8	52.4	47.2	52.2	46.4	48	48.4	50.2	51.2	50.6	44.8	46.6	45.2	47.8	49.6	49.6	44.8	50.6	49	50.4	53	49	55.4	87.6	97.8	99.6	99.8	100	100	99.4	99	91.8	62	51	50.8	54.8	54.6	53.2	51.4	52	60.6	47
				7	52.4	50.4	47	54	50.2	54.8	50.2	44	46.2	49	46.6	46	53.6	50.4	48.4	51	48.6	50.2	50	54.8	50.2	44.6	48	47.2	54.2	54.6	86.8	98.4	99.6	99.6	99.8	99.8	99.6	98	90.4	64.2	46.4	50	51.8	51.8	44.6	47	51.4	46.6	47.8
				8	49.2	45	49.8	52	50.6	54.4	51	48.2	55.6	60.2	51.6	46.2	47.4	50	50	53.2	51.2	52	52.8	54.2	55	51	53	48.6	48.6	72.8	99.4	100	100	100	100	100	100	100	100	79.4	46.6	44	52.2	51.8	53.8	54.4	44.8	51.6	51.2
				9	50.4	49.4	45.8	48.8	49.8	50.8	51.4	55.8	48.6	52	50	46.6	56.8	51.4	50.2	49.2	52.6	52.4	54.2	45.8	47.2	55.4	52	49.8	50.2	76.4	99.4	100	100	100	100	100	100	100	99.6	81.6	49	47	49.4	54	41.2	45.8	51	50.2	51.4
		λ=101	OC	1	51	50.8	49	47.4	50	52.6	50.2	45.6	54	55.6	50.4	47.6	49.6	47	49.2	47.6	49.6	51.6	41.8	52	47	52.4	49.4	48.2	51.2	94.2	100	100	100	100	100	100	100	100	100	98.4	49.4	50	49.2	44.8	48.2	54.2	45.2	50.4	53
				2	47.8	44.8	51.4	51.8	50.4	49.8	51	42.4	47.6	53.8	47.4	52.2	48.2	50.8	53.8	50.6	49	54.6	51.2	50	50	47.2	47	43.8	52.6	94.4	100	100	100	100	100	100	100	100	100	98.4	53.8	51.8	52.2	51.2	48.6	48.6	49.8	50.2	54.2
				3	57.2	53.2	50	51.8	49.6	48.8	49.4	55.2	54.4	53.2	53.2	53.2	54.8	51.4	50.2	51	48.6	53	46	43	51.4	46.4	45.6	49.4	46.8	69.8	98.2	100	100	100	100	100	100	100	100	79.8	49	51.2	47.6	50.6	45.4	52.8	52.4	47.8	49.2
				4	52.4	52.8	51.2	48.6	51.2	46.8	49.6	51.6	46.2	49.8	52	50.4	45.8	52.6	53	51.8	50.8	51	50	47.4	45	46.4	47.6	47.4	53.8	92.6	100	100	100	100	100	100	100	100	100	98.4	48.2	48.4	55.6	47.4	55	52.4	49.6	47	47
				5	49.8	49	49	51.4	51.2	49	50	53.8	54.8	49.6	50.4	49.8	49.4	50.8	46.4	46	47.2	48.8	52.4	54	55.2	49.4	47.4	50.6	48.6	87.4	100	100	100	100	100	100	100	100	100	97	49	51	47.4	48.2	49.4	50.8	50.6	51.6	51.6
				6	52.6	55.6	49	50.8	46.6	43.8	53.2	48.4	50	51.4	52	51.6	48.8	48	50.2	50.4	48.6	47.2	53.2	50.2	52.4	50	46	49.6	52	62.2	93.6	100	100	100	100	100	100	100	97.6	65.8	54.2	49	50.2	51.8	53	55.2	53.2	59.8	49.6
				7	46	52	51.4	49.2	49.2	46.8	46.4	51.4	48.2	51	50.8	47.8	56.6	48.6	46.8	51.2	49.8	48.4	47	52.4	48.6	47.8	53	53.6	50.6	82.4	100	100	100	100	100	100	100	100	100	88	48.8	50	49.2	47.8	52.8	54.4	50.4	48.8	49
				8	52	55	57	50	46.2	53.6	49.6	47.2	50.8	52.4	47.2	48.2	45.8	48	54	47	49.8	54.4	48.6	49	47.6	53	45.8	46.2	45.6	93	100	100	100	100	100	100	100	100	100	97.8	50.4	50.6	50.8	54	50.4	53.4	47.4	54.6	53.8
				9	49.4	46.2	49.8	49.8	50.6	49.2	46.8	49.4	52	49	47.8	52	50.2	50.6	53.4	50.8	52.6	50.8	55.2	49.6	49.8	46.6	48.2	50.2	51.8	93.4	100	100	100	100	100	100	100	100	100	97.8	43.6	52	48.8	47.8	45.4	47	47.8	46.2	50.4
			IT	1	51.8	47.6	48.8	47.8	54.8	54	48.6	45.8	54	52.4	49.6	45	51	47.6	52	50.2	45.4	48.8	46.6	45.6	51.2	53	50.8	50.4	48.6	92	100	100	100	100	100	100	100	100	100	97.6	47.4	50.8	51.2	46.4	52.8	51.2	49.2	58	53.2
				2	49.8	46.8	53.6	51.4	44.8	50.8	51.8	50.2	56.2	55.8	49	52.6	49.4	47.2	55.2	48	48	50	52.2	50.2	50	49	43.4	43	54.2	94.6	100	100	100	100	100	100	100	100	100	98.4	53.4	48.4	48.6	54.6	51	52	45.6	46.8	49
				3	51.6	49.8	52.2	52.4	53	48.4	50.2	53.4	55.4	51.8	52.6	53.2	51	43.6	45.8	49.8	49	52.2	45.8	49.2	50	47	48.8	49	42.8	68.2	98.2	100	100	100	100	100	100	100	99.8	77.2	50.4	49	51.8	50	47.8	51.4	53.8	52.8	53.8
				4	53.2	54.4	51.4	47.2	51.2	44.8	52.4	49.8	49.8	51.6	50.6	54.6	54.8	50.6	52	51.4	48.6	48.6	47.4	44.2	45.8	49	52	53.6	55.2	91.8	100	100	100	100	100	100	100	100	100	97.6	53	50	47.8	44	52.4	50.6	51	51.4	48.2
				5	53	49.6	49.4	54.8	44	48.2	54.8	48.2	53.2	50.4	50.4	45.2	50.4	47.4	48.8	47	53	50.8	54.6	52.2	49.8	51	46.4	44.2	46.6	84.4	99.8	100	100	100	100	100	100	100	100	95	54.2	50.4	50.4	50.4	54.2	50.8	50.4	49.8	54
				6	49	52	47.6	46.4	47.6	44.8	51.4	48.4	53.4	51.6	49	49.2	55.8	42.2	48.2	42	53	49.4	46.8	47	51.8	48.2	48	51.2	48	61.6	92.4	99.2	100	100	100	100	100	99.8	96.2	67.4	52	53.8	54.2	53	51.8	50.2	49.6	56	51.8
				7	53.8	49.8	47	52.4	48.2	46	48.2	48	48.6	46.6	53.4	51	51	47.8	46.2	52.8	45.4	47.2	44.8	47.2	54	47.8	48.2	48.2	47.6	77	99.8	100	100	100	100	100	100	100	100	87.2	48.2	50.6	54.8	49	51.8	55.8	50.4	45.8	44.6
				8	55.4	55.2	50.6	50.6	46.6	51	49.2	46	52.2	54.4	48.6	47	48.6	51.6	50.2	51.8	49.6	52.6	50	54.6	53	53.6	49.6	45.8	50.4	92.6	100	100	100	100	100	100	100	100	100	97.6	50.6	50.2	50.4	54.2	48.2	53.4	43.4	50.6	53.2
				9	49.6	45.4	48.2	49	52.6	49.6	49	53.2	48	49.2	49.4	53.6	49.2	51.4	50.6	49.6	56	55.8	53.4	50.4	53.2	51.2	52.4	50.6	51.2	91.6	100	100	100	100	100	100	100	100	100	96.4	45	52.6	49.8	47.8	50.2	46.6	46.4	47.4	48.6
			PR	1	48.6	49	51.2	44.8	53.6	53.8	48.4	42.6	52.6	48.4	50	47.4	50	52.8	53.6	45.8	47.8	48.2	51.4	51	49.6	52.2	43.8	55.4	50.8	91	100	100	100	100	100	100	100	100	100	96.6	49.6	49	48.4	54.4	54.4	51.8	48.4	51.4	53
				2	51.4	49.8	50.8	50.4	54.2	50.4	50.6	49.6	54.6	54.8	50.8	50.2	50.8	48.6	53.4	47.4	52	53	53.2	53.2	44.2	52	44	45.2	53.8	94	100	100	100	100	100	100	100	100	100	97.8	47.2	47.6	49.6	52.2	50.4	53.6	45.6	46.6	48
				3	52.6	46.6	50.6	50.8	51.8	48.2	47.6	49.8	55.6	49.4	55.2	53	52	45.2	51	48.4	51.6	50.4	49.2	48.4	49.4	48.4	49	52	45	66.8	98.2	100	100	100	100	100	100	100	99.4	76.6	50	52	52.2	50.4	47.6	50.8	51	46.6	50.8
				4	50	48	50	48.2	44.6	51.8	47.8	47.6	52.2	54.8	48.4	50.4	50.8	50.2	51.6	54.2	50.2	51	46.2	47.6	48.8	46	54	50.6	47.6	90	100	100	100	100	100	100	100	100	100	97	47	45.8	53.6	43.8	49.2	48.8	47.4	49.8	51.8
				5	50.4	51.6	46.4	49.8	45.2	47	51.8	50.2	52.8	53.2	52.2	51	49.4	51.2	53.2	51.6	52.4	56.2	59	53.4	52.8	53	44.8	48.2	50.2	84.6	100	100	100	100	100	100	100	100	100	94.6	49.4	45.6	46.2	50.4	49.8	49.8	52	48.2	56.8
				6	50.4	54.6	46	45.8	47.6	45.6	52	49.2	51.6	50.6	50	51.8	53.8	44.6	51.6	44	47	47	47.2	47.8	48.4	44.4	51.4	55.8	49.8	61.2	90.8	99	100	100	100	100	100	99.8	95.6	68.6	52.4	53.6	51.4	50.2	53.6	54.2	50.6	54.8	50.6
				7	48.6	51.4	50.4	52.4	49.8	53.4	52.2	47.4	47.4	49.4	47.2	53.2	53.8	46.8	46	48	48.8	54	48.6	55.4	54.4	42.8	50	49.4	54.4	77.2	99.2	100	100	100	100	100	100	100	99.6	85.8	49.2	49.8	44.4	52.6	47.6	48.4	52.4	46.6	51.2
				8	52.6	53.6	49.8	55.8	48.2	52.8	48.8	47.2	50.8	57.2	50.4	50.2	49.6	53.8	49.4	50.4	51	52.6	55.2	52.4	48.8	48.6	50.2	51	49.6	91	100	100	100	100	100	100	100	100	100	95.6	46.6	46.4	51.6	50.4	50.8	50.6	45.6	46.8	53.6
				9	50.4	48.8	44.4	52.6	51.8	50.2	44.8	56.4	53.8	48.2	52.8	48.6	53	51.2	53	50.6	53	48.6	51.8	48.4	48.2	51.6	51.4	50	50.6	92.6	99.8	100	100	100	100	100	100	100	100	97	50.6	49.8	49.6	51	44.6	43.4	51	50	50.6
		λ=102	OC	1	49.8	51	51	49.4	51	51.2	48.2	44.2	52	55.8	50.8	46.8	50.8	48.6	49.2	48.4	49.8	49.2	41.6	51.8	47.2	52.4	49	47.8	51.2	94.4	100	100	100	100	100	100	100	100	100	98.4	49.4	48.6	50	44.8	47.8	55.8	45.2	50.8	54.6
				2	48.2	46.6	50.2	51.8	49.8	51	50.8	43	46.8	53.6	47.8	52.4	47.8	51.4	52.8	51.4	49.2	54	54	50.6	49.2	46.2	48.6	43.4	52.2	95.8	100	100	100	100	100	100	100	100	100	98.2	53.4	51.4	52	50.4	49.4	48.8	51	49.6	54.4
				3	57	53.8	50.4	51.6	49.2	51	48.6	55.2	55.2	53.2	52.8	51.8	54.8	53	51.2	50.2	47.4	52.2	49.8	45.4	50.8	46.4	43.8	47.4	48	70	98.8	100	100	100	100	100	100	100	100	79	47	52	47.8	50.2	43	53	52.6	49.4	48.8
				4	53.4	51.8	52.4	49	49.8	45	49.2	50.2	46.8	51.6	50.8	48.8	46.6	54.4	50.2	53.8	51	51.2	51.4	49	44.8	46.2	48.6	48	52.8	93.4	100	100	100	100	100	100	100	100	100	98.6	48.2	49.2	54.8	49.2	54.8	51.4	49.4	46.4	48.4
				5	52	47.6	47.4	52.4	51.6	48	50.2	54.8	57.6	51.6	49.6	48.8	50.2	52.2	45.4	47	46.6	49.4	52.6	51.8	54.4	50	48.6	49.8	48.2	88.8	100	100	100	100	100	100	100	100	100	97	49.2	51.4	48.2	48.4	48.2	50	49	51.6	52.6
				6	50	55.2	50	49	47.2	44.6	51.2	48.6	50.8	50.8	51.6	52.4	49.2	46.4	49	51	49.4	44.8	51.6	50	51.6	49.4	47	49.2	51	62.2	93.6	100	100	100	100	100	100	100	97.6	66.8	54.8	49.8	49.8	51.6	51	53.2	53	59.2	48.4
				7	45.4	49.2	50.6	49.4	49.2	47.2	47.8	51.2	47	49.6	53.4	46.8	54.2	50.6	47.4	51.8	51.4	49.2	45.8	51.6	48	48	53	53	50.4	81	100	100	100	100	100	100	100	100	100	88.8	50.2	49.2	50.6	48.2	53.8	53.2	49.8	49.2	49.8
				8	52.2	54.6	56.4	51.6	46.4	54	51.4	46.8	51.4	50.4	48.6	47.4	48.2	47.8	54.2	45.8	48.8	52.6	50.4	49.8	49.2	52.4	49.2	46	45.4	92.6	100	100	100	100	100	100	100	100	100	97.8	50.2	50	51	52.8	49.8	51.6	47.2	54.2	53
				9	51.2	47	48	49.2	51	50.6	46.8	49.4	51.4	51	48.2	52.8	49.4	49.2	51.2	50.4	50	50.2	54.8	48.4	48.8	46.2	49	49.8	52	93.8	100	100	100	100	100	100	100	100	100	98.4	42.2	53.8	47.2	46	46.6	47.8	48.4	47.6	51.2
			IT	1	53	47.8	48.6	50	54.6	52.4	51.4	45.2	54.4	52.2	49.8	43.8	53.8	48.6	51.8	50.4	46.4	50.2	46.2	43.2	51.4	52.4	49.6	49.2	47.6	91.8	100	100	100	100	100	100	100	100	100	97.8	46.8	49.4	48.8	45.8	54	52.6	48.8	58	53.6
				2	50.6	46.4	51.8	50.8	45	49.8	53.2	51.4	55.6	57	48.6	50.8	51.2	48.6	54.2	47.6	48.6	49.8	51	49.2	48.2	51.2	46	40	56	94.4	100	100	100	100	100	100	100	100	100	98.4	51.6	49.2	47.2	51.8	51.4	53.4	46.2	45.6	48
				3	52	49	53.4	53.2	53	47.8	48.6	52.4	53.2	50.4	52	54	52	44.4	46.8	50.2	50	52.4	46.2	47.4	51	47.4	47	49.4	44.4	67.6	98.6	100	100	100	100	100	100	100	99.8	78	49.2	50.4	50.6	49.8	49.2	53.2	54.4	50.8	52.4
				4	51.8	53.8	48.4	47.6	52	43.4	52.8	49	48.8	50	49.2	52	53.6	50.4	52.6	53	47.6	50.6	46.6	45.2	47.6	48.8	50.2	52.4	54.4	92.2	100	100	100	100	100	100	100	100	100	97.8	52.6	49.6	47.6	43.2	51	48.2	52.2	51.8	47.2
				5	54.6	50	49.4	53.8	44.6	50.2	54.6	49.4	53.8	49.6	50.6	47	51	48.4	49.8	50	51.8	50.4	54.8	52.4	50.4	52.4	47.6	44	46.6	84.2	100	100	100	100	100	100	100	100	100	95	54.6	52.4	50.4	50.6	53.8	52.6	50.8	51.6	54.4
				6	49	50.8	47.2	45.2	47.4	45.2	53.2	48	51.8	51.4	48.8	50.2	54	44.4	48.6	41.8	50.6	49.8	47.8	49	52	47.6	48.6	50.6	47.8	62.6	92	99.6	100	100	100	100	100	99.8	96.8	67.4	52.8	55.4	53.8	54	49.6	51	50.6	56	51
				7	51.6	50	47.6	52.4	48.4	48.4	48.2	48.8	49.4	47	54	53.4	51	47.2	46.2	50.6	45.8	47.2	44.6	47.2	53.8	48.8	48.2	50	48.2	78.6	99.8	100	100	100	100	100	100	100	99.8	86.6	48.2	51.2	54.4	49.8	51.4	56.4	49.6	47.4	45.6
				8	54	57	52	50.8	46.2	51	48	46.4	52.2	51.4	50.2	46.8	46.8	51.6	48.6	49.4	49.8	52	49.4	54.2	53.2	52.2	49.4	46.4	50.2	92	100	100	100	100	100	100	100	100	100	97.2	50.2	49.2	51.4	54.4	49.8	51.8	44.2	50.4	52.8
				9	50.2	46.4	46.8	49	52.4	49.6	49.6	54.8	49	48.2	49.4	52	51	52.2	48.6	47.6	57	54.4	55	51.4	52.6	51.2	52.2	50.2	49.2	91.8	100	100	100	100	100	100	100	100	100	96.6	43.8	50.6	47.8	47.2	48.6	48.2	46	46.6	48.4
			PR	1	48.8	51	51	47.4	52.8	53.2	49.4	43.8	53.8	49.2	48.6	47.6	48	52.4	54.4	46	47.6	49.2	51.8	51.8	49.8	52.4	44.2	54.4	51.6	91	100	100	100	100	100	100	100	100	100	97	49.2	46.2	46.6	54.2	55	52.6	48.2	50	52.6
				2	48.8	47.4	49.8	50	52	49.8	49.6	50	52.4	56.4	50.4	50.2	49.4	47.4	51.4	48.4	51.2	54	52.6	53.6	45.4	52.8	42.8	44.2	54.4	93.6	100	100	100	100	100	100	100	100	100	97.8	46	47.4	50.4	51.8	48.8	53.4	46.6	44.6	45.8
				3	52	46.8	51	51.8	51.4	49.8	49.6	49.4	56.4	48.4	55	53	52.4	43.8	50	49	53	52.4	47.8	50.2	48.8	49	49.2	50.2	45	65.2	98.6	100	100	100	100	100	100	100	99.4	77	50.2	52.4	51.8	49.6	48.6	50.2	53	48.4	51.2
				4	50.6	47.6	50.6	48.6	43.8	53.4	47.8	46.4	50.6	55.6	47.6	50	50.4	50	52.2	53.8	49.6	52.4	47.2	46.6	48.6	48	54	52	45	90.6	100	100	100	100	100	100	100	100	100	97	48.2	46.4	53.8	44.8	49.2	50.2	47.6	50.4	52.6
				5	50	51.6	46.6	51	45	45.8	50.4	51.6	53.8	53	51	51.8	49.2	52	53	51	53.6	54.4	58.8	55.2	52.2	53.6	47.4	48.8	50.2	85.4	99.8	100	100	100	100	100	100	100	100	94.2	50.2	44.2	48	49.6	50.6	48.6	47.6	47.2	56
				6	50.2	53.8	45.6	45	46.8	46	53	49.8	52.4	51.4	47.8	51.4	54.4	44	50.4	43	46.8	47.6	46.8	47	50	44.2	51.6	54.2	48	60	90.8	99.2	100	100	100	100	100	99.6	96	68.4	51.8	52.8	52.2	50.2	52	52.8	52.8	52.4	51.4
				7	48.8	50.4	48.8	53.2	50.6	52.6	51.8	48.8	46.8	48.2	46.8	52.2	52.6	47.8	46.4	48.4	46.8	55	49.2	54	53.6	45	49.6	50.4	52.6	78.6	99.8	100	100	100	100	100	100	100	100	85.2	51	50	47.6	50.8	47.6	48.2	53	45.4	50
				8	49.8	53.6	51.4	53	47.2	52.6	46.8	46.6	49.6	55.8	52.6	51.6	48.6	52.4	49.4	48.6	50.8	51.6	54.4	51.6	49	48.8	50.2	50	51	91.2	100	100	100	100	100	100	100	100	100	96.2	47	45	50.2	49.6	50	51.4	46.2	49.6	54.4
				9	50.8	51.6	42.6	51.8	52.6	50	45.6	56.8	55.4	49.2	50.8	49.6	53	48.8	54.2	49.4	52.8	49.2	52.2	47.6	50.2	52.6	51.6	47.6	51	92.2	100	100	100	100	100	100	100	100	100	97.6	51.6	48.6	49.2	51.8	45.4	43.8	53	49.2	49.6
		λ=103	OC	1	49.8	50.8	51	49.4	50.8	51	48	43.8	52	55.8	51	46.8	50.8	48.2	49.4	48	49.6	49.2	41.6	52	47.2	52.4	49	47.8	51.2	94.4	100	100	100	100	100	100	100	100	100	98.4	49.4	48.8	50.2	44.8	47.6	55.8	45.2	50.6	54.8
				2	48.2	46.6	50.2	51.6	49.8	51	50.4	43.4	46.8	53.6	47.8	52.4	48	51.4	52.8	51.4	49.4	54.2	54.2	50.4	49.2	46.4	48.4	43.4	52.4	95.8	100	100	100	100	100	100	100	100	100	98.2	53.6	51.6	52	50.2	49.4	49	51	49.6	54.6
				3	57	53.8	50.4	51.8	49.2	51	48.6	55.2	55.2	53	52.8	51.8	55	53.2	51.4	50.2	47.4	52	50	45.4	51	46.6	43.8	47.2	48	70	98.8	100	100	100	100	100	100	100	100	79	47.2	51.8	47.8	50.2	42.8	52.8	52.6	49.4	48.8
				4	53.4	51.8	52.6	49	50	45	49.4	50.2	46.8	51.6	51.2	48.8	46.4	54.4	50.2	53.6	51	51.2	51.2	48.8	44.6	46.2	48.4	48	52.8	93.4	100	100	100	100	100	100	100	100	100	98.6	48.2	49.4	54.8	49.4	55	51.2	49.4	46.4	48.4
				5	52	47.6	47.4	52.6	51.4	48.4	49.8	54.8	57.6	51.6	49.8	48.8	50.2	52.4	45.4	47	46.4	49.6	52.6	51.8	54.2	50	48.4	49.8	48.6	88.8	100	100	100	100	100	100	100	100	100	97	49	51.4	48.2	48.4	48.2	50.2	49	51.8	52.4
				6	50	55.2	50	49.2	47.2	44.6	51.2	48.6	50.6	50.8	51.6	52.6	49.2	46.4	49.2	51.2	49.4	45	51.6	50	52	49.4	47	49.6	51.2	62.2	93.6	100	100	100	100	100	100	100	97.8	66.8	54.6	49.8	49.8	51.6	51	53.2	53.2	59.2	48.2
				7	45.6	49.4	51	49.2	49.4	47.2	47.6	51.2	46.8	49.6	53.6	46.6	54.2	50.4	47.4	52	51.4	49.2	46	51.6	47.8	48	52.8	53.2	50.4	81.2	100	100	100	100	100	100	100	100	100	88.8	50.2	49.4	50.2	47.8	53.8	53.2	49.8	49.2	50
				8	52.4	54.4	56.6	51.8	46.4	54	51.4	46.8	51.4	50.4	48.8	47.4	47.8	47.6	54.2	46	48.8	52.8	50.6	50	49.2	52.4	49.4	46	45.4	92.6	100	100	100	100	100	100	100	100	100	97.8	50	50	51	52.8	50	51.4	47	54	52.8
				9	51.2	46.8	48	49.4	50.8	50.6	46.6	49.8	51.6	51	48.2	52.8	49.2	49.2	51.2	50.4	50	50.2	54.8	48.4	49	46.2	49	49.8	52	93.8	100	100	100	100	100	100	100	100	100	98.4	42.6	53.8	47.2	46	46.6	47.6	48.6	47.6	51
			IT	1	52.8	48	48.6	50	54.6	52.4	51.4	45	54.4	52.2	49.6	43.4	53.8	48.6	51.8	50.6	46	50.2	46.2	43	51.6	52.2	49.8	49.2	47.6	91.8	100	100	100	100	100	100	100	100	100	97.8	46.8	49.6	48.6	45.6	54	52.6	49	58	53.6
				2	51	46.8	51.8	50.6	45	50	53	51.4	55.8	57	48.6	50.6	51.2	48.6	54	47.8	48.2	49.8	51	49.4	48.2	51.6	45.8	40.2	56	94.4	100	100	100	100	100	100	100	100	100	98.4	51.8	49.2	47.2	51.8	51.4	53.4	46.2	45.4	48
				3	52	48.8	53.6	53	52.8	48	48.6	52.2	53.2	50.4	52	54	52.2	44.4	46.6	50.4	50.2	52.4	46.2	47.6	50.8	47.6	47	49.8	44.4	67.6	98.6	100	100	100	100	100	100	100	99.8	78	49	50.4	50.8	49.6	49.4	53.2	54.4	50.8	52.4
				4	51.8	54	48.2	47.6	52	43.2	52.6	49	48.8	50.2	49.4	52	53.4	50.2	52.6	53	48	50.6	46.6	45.2	47.6	49.2	50	52.4	54.4	92.2	100	100	100	100	100	100	100	100	100	97.8	52.6	49.4	47.6	43.2	51.4	48.4	52.2	51.6	47.2
				5	54.6	50	49.4	54	44.8	50.2	54.4	49.2	53.8	49.6	50.6	46.8	51	48.4	49.6	50	51.8	50.4	54.8	52.4	50.2	52.4	47.4	43.8	46.8	84	100	100	100	100	100	100	100	100	100	95	54.4	52.2	50.4	50.6	54.2	52.6	50.8	51.6	54.4
				6	49	50.8	47.2	45.4	47.4	45.2	53.2	48	52	51.4	48.8	50.2	53.6	44.2	48.6	41.8	50.6	49.6	47.4	49	51.8	47.4	48.6	50.4	47.6	62.6	92	99.6	100	100	100	100	100	99.8	96.8	67	52.8	55.2	53.6	53.8	49.6	51.2	50.6	55.8	51
				7	51.6	50	47.8	52.6	48.4	48.4	48.6	48.6	49.4	47	53.8	53.2	51.2	47.4	46.2	50.4	45.6	47.2	44.6	47.2	53.8	48.8	47.6	49.4	48.2	78.6	99.8	100	100	100	100	100	100	100	99.8	86.8	48.2	51.2	54.6	49.6	51.6	56.4	49.6	47.4	45.4
				8	53.8	57.2	51.8	50.8	46.6	51.2	48	46.4	52.2	51.4	50.2	46.8	47	51.4	48.6	49.2	50	52	49.4	54.4	53.2	52.2	49.2	46.4	50	92	100	100	100	100	100	100	100	100	100	97.2	50.2	49.2	51.4	54.2	49.8	52	44.2	50.6	52.8
				9	50.8	46.4	46.6	49	52.4	49.8	49.4	54.8	49	47.8	49.4	52.2	51	52.2	48.6	47.6	57.4	54.4	55	51.4	52.4	51.2	52.2	50.2	49.2	91.8	100	100	100	100	100	100	100	100	100	96.6	43.6	50.6	48	47	48.6	48	46	46.2	48.4
			PR	1	48.8	51	51	47.2	53	53.2	49.6	43.8	53.8	49.2	48.8	47.6	47.6	52.4	54.4	46	47.8	49	52	52	50	52.4	44.4	54.4	51.2	91	100	100	100	100	100	100	100	100	100	97	49.2	46.2	46.6	54.2	55	52.6	48.2	50	53
				2	49	47.2	49.8	50	52	49.6	49.6	49.8	52.4	56.4	50.4	50.2	49.2	47.4	51.4	48.4	51.2	54	52.8	53.6	45.2	52.8	42.8	44.2	54.4	93.6	100	100	100	100	100	100	100	100	100	97.8	45.8	47.4	50.4	51.8	48.8	53.4	46.6	44.6	45.8
				3	51.8	46.8	51.2	51.8	51.4	49.6	49.6	49.4	56.4	48.6	54.8	53.2	52.2	43.8	49.8	49	53	52.4	47.8	50	49	49.2	49	50	45	65.2	98.6	100	100	100	100	100	100	100	99.4	77	50	52	51.8	49.4	48.6	50.2	53	48.4	51.2
				4	50.6	47.6	50.6	48.6	43.8	53.4	47.8	46.6	50.6	55.8	47.6	49.8	50.4	50	52	53.8	49.6	52.4	47.2	46.6	48.6	48	54	52.2	45	90.6	100	100	100	100	100	100	100	100	100	97	48.2	46.2	53.8	44.6	49.6	50.2	47.6	50.4	52.6
				5	50.2	51.6	46.6	50.8	44.8	45.6	50.4	51.6	53.8	53	51	51.8	49	52	53	51	53.4	54.6	59	55.2	52	54	47.2	48.8	50.2	85.4	99.8	100	100	100	100	100	100	100	100	94.4	50.2	44.2	48	49.4	50.6	48.6	47.4	47.2	56
				6	50.2	53.8	46	45.2	46.6	45.8	53	50	52.6	51.4	47.8	51.4	54.6	43.8	50.4	42.8	46.6	47.6	46.8	47	50.2	44.4	51.6	54	48	60	90.8	99.2	100	100	100	100	100	99.6	96	68.4	51.8	52.8	52.2	50.2	52	52.8	52.8	52.6	51.4
				7	48.6	50.6	49	53.2	50.6	52.6	51.6	48.8	46.8	48.2	46.4	52.2	52.6	47.8	46.4	48.2	47	55	49.2	54	53.8	44.4	49.6	50.4	52.8	78.6	99.8	100	100	100	100	100	100	100	100	85.2	51	49.8	47.6	50.6	47.6	48.2	53	45.4	50
				8	50	53.6	51.4	53.4	47.2	52.6	46.8	46.4	49.8	55.8	52.4	51.4	48.6	52.6	48.8	48.6	51	51.6	54.2	51.6	49	48.8	50.4	50	51	91.2	100	100	100	100	100	100	100	100	100	96.2	47.2	45.2	50.2	50	50.4	51	46	49.6	54.6
				9	50.6	51.4	42.6	51.8	52.4	50.2	45.4	56.8	55.2	49.2	51	49.6	53	48.6	54.2	49.4	52.8	49.4	51.8	47.8	50.2	52.6	51.6	47.8	50.8	92.2	100	100	100	100	100	100	100	100	100	97.6	51.6	48.6	49	51.6	45.2	44	52.8	49	49.4
	MCE	λ=10-16	OC	1	49	48	49.8	46.8	45.4	49.4	45.6	49	49.8	51.8	49	52.4	48.8	54.8	55.2	48	49.2	46.6	50.6	48.4	53.2	49	50.2	46.8	52.6	63.6	97.2	100	100	100	100	100	100	100	97.2	70.4	45.8	48.4	49.8	48.4	52.2	53.4	50.6	50	52
				2	46.6	48.2	48.4	48.8	50.6	48.6	47.4	48.4	48.8	47.6	49.8	54.4	46	48.6	47.4	54	54.4	52.4	51	52.4	50	49.2	46	46.6	50.8	62.8	96.2	99.8	100	100	100	100	100	100	98.4	69.6	48.8	51	55.4	47.8	57	53.6	50.8	53.6	54
				3	57	55	50.2	51.6	51.2	55.8	48.2	48	49.4	50.2	47	54.4	54.4	51.4	49.8	54.4	46.6	50.6	45.8	50	49	51	43.6	49.6	44.6	55	77.6	91.8	95.8	99.8	98.4	99	97	92.8	80.6	51.6	40	54.8	50.6	49	46.2	49.6	50.6	45.2	45.6
				4	50.6	47.4	48	46.8	47.6	53	55.4	48.6	57	53.6	52.8	54.8	51.4	50.4	48	50.2	48	48.8	49	53.2	51.4	47	47.2	50.6	48.6	67.4	94.8	100	100	100	100	100	100	100	98.6	74.4	48.6	49.6	48	53.2	50.6	52.2	49.2	52.4	47.8
				5	50.6	50.8	46.4	50.2	52	48.6	46.6	49	51.6	47.6	41.4	48.8	52	46	53	50	48.2	49.6	57.2	53	49.2	50.8	48	54.6	50.6	56.4	90.2	99	99.8	100	100	100	100	99.2	94.2	67.8	51.6	51.2	53.6	48.2	50.4	44.8	52	51.4	52.6
				6	47.2	46.6	52.4	54	52	48	51.4	47.6	50.8	48	47.4	49.8	55	46.8	49	49.2	50	50	47.6	48.8	48.8	47.8	47.6	52.4	51.2	48.4	60.2	80.6	90.6	93.2	94.4	96	92	85.8	70.6	49.2	52	53.4	46.6	48.2	51	53.8	50.2	52.2	50.8
				7	47.8	50.8	48.4	53.6	46.2	51.4	48.8	51.8	50.8	49	52.6	51.2	46.4	50	47.2	51.2	49.8	48.8	48.8	50.6	50.4	49.8	47.2	48.2	50.8	55.8	84	96.6	99.4	99.6	100	100	99.8	99.2	87.8	59.4	50.2	54.4	50.4	49.4	49	44.2	49.2	47.8	48.4
				8	50.8	51	49.6	50.4	47	49.2	50	52.8	45.8	49.6	50.2	47.8	47	50.6	48	43.6	52.6	53	54.6	45.4	45.6	45.6	44.6	51.4	45.6	69.2	93.6	99.8	100	100	100	100	100	100	97.2	66.2	48.2	48	47.4	51.4	52.6	50.8	54.8	50	44.6
				9	55.6	50.8	47.8	47.2	50	47.4	51.6	50.4	49.8	44.8	43	54.4	48.6	49.2	45.6	49.8	52.6	50.2	47.6	52.2	47	46	47	51.2	50	63.4	95.8	99.8	100	100	100	100	100	100	98	69.6	50.6	49.6	51.8	50.6	51.8	47.6	49.2	44	48
			IT	1	48.8	49.6	47.6	48.2	52.4	51.8	49	52.8	48.8	54	51.6	46.4	47.6	52.2	49.4	49.6	50.4	51.4	46.8	54	50.2	52.2	49.6	54	49.2	42.4	57.8	74.6	84.2	86.6	88.2	82.8	83	74.8	61.6	52	47	52.2	48.2	50.6	48.8	50.4	49.4	49.6	48.8
				2	48.6	48.8	51.8	47.8	48.4	49.6	46.8	49.4	54	50	50.8	45	53	49.4	52	50.4	54.8	55.6	52.6	51.8	46.6	49.8	46.2	45.8	52.4	50.6	59	71.6	79.6	84.6	88.8	82	80	68.4	60.6	51.4	51	46.4	47.8	50.2	56	50.6	52.2	54	53.6
				3	49.2	53.8	50	46.4	42	51	50.6	48	49.6	49.4	47	49.8	48.6	51.2	44	51.8	49.4	52.2	46	46	51.8	45.8	45.6	51.4	49.4	49.2	47.8	53.6	49.6	53.4	55.2	57.6	53	52	52.8	51	47.6	50.6	47.8	50.4	48.8	48.4	49.8	49.6	50
				4	50.4	44.4	45.6	48.4	52.6	46.2	54.8	50.4	51.2	50.8	56.4	52.8	49.2	49	54.4	56.6	46.8	50	53.2	46.6	52.8	50.6	42.6	56.6	48	54.6	52.4	54.4	61.4	65.8	69.6	62.6	62	59.2	49	49.2	48.2	54.4	52.2	50	47.2	45.6	48.2	49.8	49.4
				5	51.4	56	52.6	51.6	51.4	48.6	48.2	53.6	46.8	51.4	52	52.2	46.4	48.8	50.8	50.4	48.2	49.4	50.8	50.4	47.6	48	47.2	47.2	52.6	50.2	50	48.4	49.6	54.8	55.4	48.6	49	52	46.4	46.2	55	50.6	51	49.8	49.8	43.8	53	52.6	50.4
				6	46	46.2	54	52.2	52.4	50.4	51.6	53.2	51	47.2	48.4	52	50.2	44.6	45.6	52.2	50.4	51	47.6	48.8	49.6	46.2	48.4	57	49	52.4	50.4	48.8	50.8	53	55.8	52.2	53.2	52	52.4	45.6	47.8	48.4	47	48.8	55.4	50.4	50	52.2	48.6
				7	49.8	47.2	48.4	50.4	45.2	50.4	46.4	50.2	51.2	44.6	49.6	51	53.2	51.4	50.4	51.2	46.2	49.8	54.6	46.6	48.8	47.6	48.8	49.4	53	50.8	49.8	51	53.8	49.4	54	51	55	55.2	53.8	49.8	50.8	45.4	46.4	51	46.8	49.8	55.6	52.6	48.4
				8	48.6	51.4	49.6	50.6	46.8	50.8	55	45.4	48.2	48.2	48.4	50.4	51.8	51.4	49	47.2	54.8	56.4	50.6	43.8	46	53	49	51.6	47.6	48.2	53	53.6	61	62.4	62.8	63.8	65.8	57	52.4	51.4	51.8	50	50.2	55.2	51.2	44.4	48.6	48.8	48
				9	49.2	50.4	46.4	46.8	48.6	52.4	49.6	47.8	46.4	45.4	42.4	49	53.8	45	48.4	47.8	48.8	53.8	49.4	49.6	50.4	47.8	55.4	48.6	50.6	51.6	55	63.4	72.8	72	75.4	78.8	70	62.6	58.2	52.6	50.2	53.4	51.4	51.8	52.8	51.8	52	47.8	47.4
			PR	1	49.2	46	47.2	46.8	53.4	51	46.8	55.6	54.2	51.8	45.4	48.8	50	48.6	51.4	48.4	51.2	50.8	53.6	52.6	49	48.2	48.6	47	45.6	45.4	52.6	58	64	67.4	70	64.6	64.2	62.4	50.2	49.6	47.8	49.4	53.6	49.4	51.8	47	50.2	45.4	55
				2	51	51	50	50.8	46.2	47.8	51.4	46.8	50.6	47.8	51.2	51	50	50.6	51	47	54	54.2	52.8	51.6	50.8	48	46.8	49.6	48.4	47.6	54.8	52.2	55.6	59.2	61.6	57.6	58.6	54.4	49	51	51.8	53.4	52.6	47.6	49.2	48.2	52.2	53.4	50
				3	49.8	49.6	47.4	48.2	44.6	48	52.2	46.6	52	48.8	47.8	51.2	49.2	50.8	46	48.8	48	50	43.8	48.6	48	48	43.4	49	52.2	48.8	51.2	49.6	49	48.2	52.4	52	48.2	51.4	48.6	48.8	50	47.6	51.8	51.8	48.6	49.4	49.6	51.4	47.2
				4	49.8	43	45.2	50.8	50.8	47.2	52.2	50.4	52	49.6	53.6	50.6	46	50.6	56	55	49	50.4	50.6	48.2	49.2	48.2	46	52.6	50.2	53.2	49.2	50.6	58.8	57.6	68.2	64.6	62.8	58.8	51	50	47.2	45.8	49.4	51.2	45.2	46.8	45	50	48.2
				5	52.6	51.6	54.2	47.6	52.2	46.4	46.4	49.4	49.6	52	53.4	52.8	47.8	50.8	51.6	49.2	48	51.2	51.2	49.4	53.6	56.4	49.2	48	51	48	49.4	49	49.8	54.4	50.4	48.2	46.2	50.4	51	54.6	51.2	53	49.2	48.2	50.4	47.8	51.4	51.4	48.4
				6	44.2	45.2	51.6	54	51.4	53.8	55	52	52.8	51	46	47.8	51	47.2	50.4	53.6	51.6	51	48	48.2	50.8	45.6	48.8	54.8	47.4	49	49	47	47.4	55.8	54.2	52.2	51.6	51	48.8	44.4	46.2	47.2	44.4	54.8	55.4	52	49	48.6	49.4
				7	44.8	46.8	47.8	48.6	49	50.4	45.6	49.2	48.6	47	52.8	52.6	51.4	48.4	48.6	50.4	45.2	49.8	50.6	49.6	51	49.4	52.2	51.8	52	49.4	51.4	52	49.6	50.2	48.6	50.4	56	50.2	50	52.6	50.8	48.4	45	53	50.2	47.2	54.4	56.4	49.4
				8	47.4	53.4	46.8	51	50	50.2	55	49.2	53	51.8	52.2	50	50.2	50.6	48.4	44.8	59.8	56.2	55.4	49.6	48.4	54	53	47.8	50.2	45.8	48.4	49.6	56	54.6	56.2	56.4	59.8	57.6	52.2	49	49.4	53.2	46	52.2	52.4	47.6	48.6	49.6	47.2
				9	52	49	50.4	52	52.4	51.6	53.4	46.8	50.6	50.4	42.4	49.2	50.8	52.2	47	49.8	47.8	51.2	50.6	50.2	51.6	49.2	56.2	52	52	49.4	48.4	61.2	61.2	64.6	66.6	65	64.6	56.4	56.4	49.8	51.2	55	47.2	49.6	49.4	53.4	43	49.2	51.8
		λ=10-15	OC	1	47.6	46.4	50.6	47.2	45.8	46.6	46.2	48	51.8	49.8	49.6	49.2	48	54.6	53.8	47.8	47.2	50.2	51.4	50	52.2	50.4	48.2	46	52.8	61.2	95.6	100	100	100	100	100	100	100	99	71.6	45.6	51.6	50.8	51.8	52.2	53	51.2	49.2	53.8
				2	47.6	49.8	48.6	48	51.2	49.4	47.8	48.6	47.6	46.8	49.6	51.6	44.8	48.2	46	53.8	56.6	48.6	50	52	51.8	49	46.2	45.6	52	61.2	96.2	99.8	100	100	100	100	100	100	97.8	72	45.8	51	55	48	56.2	51.4	48.6	52.4	54.4
				3	56	53	50.8	50.6	52.4	53.6	48.6	48.6	49	49.6	46.8	54.6	52.8	51.8	50.6	54.2	45.6	49.8	46.2	49	48.6	51.8	44	50	44	54.6	77.6	91	95.8	99.8	98.2	98.6	96.2	92.4	79.8	51.8	41.6	53.4	50.6	47.2	46	47.8	50.8	44.6	46.8
				4	51.8	46.6	48.8	46.4	46.2	53.2	56.6	47.6	57.2	51.2	52.8	51.4	50.4	51.2	48.4	50.2	47.6	48	49.2	53	51.8	49.2	46.4	49.6	46	67.6	95.8	100	100	100	100	100	100	100	98.2	76.6	49	48	49.8	51	51	52.4	49	53.2	47.4
				5	50.2	53	45.4	47.6	52.8	48.2	45.6	49.4	52.2	48.4	40.6	48.2	52.2	47	51.4	51	47.6	52.6	59	52.2	48.6	48.4	46.6	52.6	50.4	56.8	91.4	98.8	99.8	100	100	100	100	99.8	94.8	67	54.8	51.8	51	48.8	51	47	49.4	51.8	55.8
				6	47.8	46.6	51.2	55.4	51.4	47.4	51.8	48.2	49.8	49.6	46.6	50.2	53.4	45	50	51.2	50.4	48	47.6	48.2	50.8	48.8	49.8	55	52.4	47.4	62.4	81.2	89.8	92.6	94	96.2	92	87	73.2	49.6	50.6	55	47.6	47.2	51	55.2	49.6	50.8	51.8
				7	47.4	50.8	51.6	54	47	52.4	50	51.4	50.4	48.4	53.6	49.8	47	50.2	46.4	50.4	51	49.4	50.2	49.2	47.8	51.2	48	47.6	50.4	57.4	85	97	99.2	99.6	100	100	100	99.2	86.8	59	49.2	51.8	51.2	48.6	49.2	45.8	50	47.6	49.8
				8	51.2	50.6	51	50.6	48.6	49.4	51.8	50.2	49	50	50.4	47.6	48	51.8	47.4	47.6	49.4	52.6	50.8	45.4	47	49.8	47	52.8	48.2	68.4	92.8	100	100	100	100	100	100	100	97.8	65.4	51	48	46.8	50.2	52.4	49.2	52.2	55	47.4
				9	55.8	52.2	45.4	50.2	50.6	48.2	50.8	48.8	50.6	46	45.6	51.6	45.8	50.4	48.2	51	52.6	50.6	47.6	54.4	47	44.6	49	51.6	51.8	62.6	96.8	100	100	100	100	100	100	100	98.6	70.8	50.6	50.4	50.2	50.2	53.2	49.2	46	46.8	48.8
			IT	1	47.4	48.8	45.2	46.8	54	53.2	48.6	53.4	51.8	53.4	50.6	50	48	46.6	47.4	49	50.4	48.8	49	49.6	52.2	49.4	47	49.6	50.6	43.8	53	69.4	72	76	74.6	76.6	75.2	66	57.8	53.6	50	52.4	51.6	48.8	50	49.6	47.2	50.2	53.2
				2	48	47.8	52.4	45.6	49.2	50.2	48	49.2	55.2	48.8	48.6	46.8	53.8	50	50.8	50.8	54.2	54.4	53	50.8	48.2	49.6	45.2	46.2	51.6	51	58.4	68.2	79.4	82	85.6	80.4	75.6	66.8	58.8	52.8	49.8	46.6	51.2	50	55.2	50	50.6	57.6	51
				3	47.4	51	48.2	47	44.2	48.8	51	47.4	49.6	51	45	50.4	52	51	44.2	50.8	54.4	52.6	45.8	47.4	52.8	44.2	43.4	50	48	49.8	45.4	52.4	50.2	50.8	54.2	53.8	50.6	52	53.2	50.4	48.4	48.4	48.8	49.6	48.8	48.8	52	50.8	49.8
				4	49.8	43.8	45	45.6	51	45.2	53.8	51.4	52	48.8	53	51.6	47	44.6	52.4	60.8	47.8	49.4	52.4	49.4	49.6	49.6	44	57	48	53	52.8	52.4	57	58.6	66.2	61	61.2	56.2	49	49.6	50.2	53	52.2	50	45.8	45	46.6	49.6	51.6
				5	55.2	53.6	53.4	50.4	51.8	50.2	48.2	50.8	48.2	50	51.4	52	47.6	45.8	49.4	49.6	47.8	49.2	50.4	48.6	47.2	46.4	49.2	46.2	49.8	52.4	51.2	48	47.4	52.4	52.6	48	47.6	50	51	46.6	54.6	51	51.8	49	47.6	43.6	53.8	52	51.6
				6	45.4	46	52.2	53	52.2	49.6	55	54.6	51.6	49.2	49.6	50	48.2	45.2	47.4	52.6	48.6	49.4	45.2	48.4	52.8	48	49.6	56.8	47.2	52.2	51	48.4	52	53.4	54.8	53.8	56.2	53.4	50.8	45.6	44.6	50.8	44.2	49.2	53.4	49.4	47.4	50.8	48.6
				7	49.4	49	50.4	53.6	47.8	51.2	48	51.2	51.6	45	49.6	51.8	51.2	50.8	47.8	49.2	48.8	49.8	53.4	47	49.6	46.8	48	49.2	52.2	50.6	51.4	52.8	52.4	48.6	52.4	51.6	55.4	54.4	53.6	49.6	54	47.4	49.6	52.4	47.6	47.8	55.8	54.2	47.4
				8	52	51.4	48.2	52	46.2	46.2	52.8	51.4	50.4	47.6	48	50.2	54.8	53.6	44.4	42.2	55.2	54.6	50.6	45.6	49	50.4	47.8	49	46	50	50.2	52.4	57.6	62	61	61	59.6	54.2	53.8	49.2	52.6	47.6	51.8	55.8	47.2	44.8	49.4	49.4	50
				9	50	51	43	47.2	51.4	49.2	50.6	48	47	44.2	41.4	48	56.2	46.8	47.6	48.4	48.4	50.2	48.6	50	50.4	45.2	52.2	47.4	49.4	53.6	51.8	61.8	72.8	67.6	74.4	77.6	67.8	59.8	57.2	50.8	50.4	50.2	51.4	50.6	52.4	49.4	49.8	48.4	50.2
			PR	1	48.4	48.2	50.2	49	52.4	44.6	49.2	53	50.8	54.2	48.4	48	49.2	50.8	55.6	49.4	50	50.2	55.6	55.4	49.4	51.6	48.6	51.6	49.4	48.8	50.4	53.4	56.8	55.8	57.2	49	52.6	55.2	49.6	48.4	48	49.6	56.2	49.6	53.2	49.4	53.6	48	53
				2	54.6	49.4	49.2	51.6	50.4	51.4	53.8	49.6	53	49.4	52.4	50.4	49.6	50.2	48.6	48.2	52.4	51	54.8	51.2	47.4	50.6	48.2	52.6	48.4	50.2	53	50.4	55.6	55.4	60.4	57.4	56.6	52.4	48.6	49.6	50.8	52.6	49.6	49.4	47	47	50.8	53.2	48
				3	48.2	49	46.8	46.6	45.6	49	52.8	46.2	52.2	49.8	48.2	47.8	51.8	52	47	50.2	50.4	48.4	45	47.8	48.4	47.4	44.8	52.8	52.4	50.4	51.6	49	52.8	50	54.8	52.6	45.8	51	49	50.8	51.2	45.8	52.8	49	48.8	46.8	50.2	50.6	45.4
				4	51.2	44.6	44.6	49	52.2	49.4	52.6	47.2	51.6	52.4	51.4	50.4	48.6	49.2	56	54.6	46.6	47.8	53.2	47.4	47.2	49	47.8	52	48.8	49.4	48.4	51.2	52.2	52.8	60.2	60.4	59.4	54.4	48.4	47.6	44.6	47.8	50.8	50.8	46	47.2	44	50.2	49.4
				5	52	53.4	55	49.4	49.2	48.8	47.2	47.8	48.8	51	52	50.8	45.4	48.6	53.4	50.8	48.8	50	48.2	52.6	53.8	55.2	51.4	48.8	50.6	47.2	50.8	50.4	47.8	53.2	48	46.8	45.6	50.8	52	54.8	53.6	49.8	50.8	49	50.4	46.8	50.8	52.8	52.2
				6	46	45	48.8	52.4	51.2	54.4	50.8	52.4	51.6	47	48.8	50.4	51.2	47.6	50.4	53.6	51.8	48.2	47.2	48.6	53.4	46.8	47	56.4	47.2	48.2	51	46.6	44.8	53.2	50	49.2	51.8	51	48	46.6	47.8	45.8	43.2	55	54	51	50.8	47.8	51
				7	48.6	45.2	48.6	49.6	47.2	49.2	47.8	50.8	47	47.6	52.8	53.2	51.8	51.2	48.2	48.4	46	49	49.8	45.8	51	49.8	50.4	51.8	52	50	48.4	53.8	51.4	47.2	48.4	48	55	53	50.4	49.8	51.4	49.6	46	54.2	49.4	48.8	50.8	56.4	48
				8	48.6	50.6	47.8	51.2	50.6	50.6	53	49.2	49.6	49.4	50.2	49.8	51	51	50.8	47	57	55.6	54	51.2	49	54.2	52.8	49.4	51.8	50.4	47.6	48.6	49.6	53.2	50.4	51	58	54.2	49.6	50.2	51.2	51.2	48.2	52.4	53.4	47	48.6	48	46.8
				9	52.2	48.6	50.2	51	51.4	52.2	51.8	46.4	48.6	49.8	46.4	49	51.6	49.8	49.6	50.2	48.8	50.6	52.2	50	50.8	50.8	54.2	50.4	53.2	48.8	48	56.8	58.4	58.4	63.4	60.8	58.4	57.4	50.8	51.6	52.6	54.6	44.2	49	48.8	51.2	45.6	50	52.2
		λ=10-14	OC	1	46.2	49.8	51.6	50.4	48	49.6	47.6	47.4	51.2	50.2	50.6	46.8	52.4	48.8	54.6	51.6	53.4	50.2	51.6	50.6	53.8	51.2	47	51.8	53.2	52.8	85.2	98.8	100	100	100	99.8	99.6	98	86.8	62.2	50.2	51.2	51.8	48.2	47.8	49	54	52.4	55.8
				2	49	49.4	48.8	47	49.6	48.8	46.4	48.2	48.4	48.2	54.2	48.2	46.2	50.8	48	53.6	50.6	48.6	49.4	50.8	52	53.8	47	48.4	50	61.6	93.2	99.2	99.8	100	100	100	99.8	99.6	95.4	68.4	48.8	53.4	49.2	49	56.2	50.8	50.6	55.2	50.4
				3	53.4	52.2	47.6	49	50.6	53.8	47.4	52.6	46	50.4	50	52.6	49	50.4	49.2	55	46.6	52	49	50	48.4	49.8	46.8	54.2	45.6	57.6	70.2	87.2	92.2	98.8	96.4	97.6	95.6	87.6	73.8	50.4	46	52.8	48.6	47.8	49.2	52	47.8	48.8	47
				4	49.2	48.4	44.8	52.8	49.4	52.2	55.8	51.6	46.8	53	52.6	50.4	52.6	50.8	49	48.2	52.2	51.8	50	51	51	52	42.2	49.6	46.6	56.2	86.2	98.8	100	100	100	99.8	100	99.8	93	62	49.2	47.6	51.4	51.2	52.8	52.6	49.8	50.6	48.8
				5	49.2	48	46.2	49.8	48.4	46.6	46	46.8	48	47.6	47	47.8	53.6	50	52.4	51.6	50.6	53.8	56.2	51.8	48.6	50.8	47	49	53.2	53.6	84.4	98.4	100	99.8	99.6	100	99.8	98.4	86.2	59.6	49.8	51.8	49.6	50.2	50.6	49	48	52.2	51.8
				6	48.2	48.4	52	49.6	51	49.4	49	49	45.6	51	48.8	44.8	50.8	50.2	48.6	52.2	47.8	50.6	49	50.4	50	46.4	52	51	54.8	48.6	62.6	72.4	81.4	87.6	88.2	90.2	84.4	80.2	64.6	45.4	51.6	51.6	50.4	48.4	51.6	54	50.8	49.8	51.2
				7	45.2	51.6	51.4	50.8	49.2	53.8	46.6	52.8	49.8	48.8	53.8	54.4	48.6	52	52.2	54.6	48	48.4	48.2	51.4	48.6	49.2	45.8	48.8	49.6	57	85.6	96.8	98.8	99.4	100	100	99.4	97.8	84.6	57.4	50	51.4	45.4	49.6	49.2	43.4	50.6	47.6	49.4
				8	51.4	48.8	52	49.6	47.6	50.2	44.2	51.8	45.6	48	51.6	51.4	51	50.4	48.8	49.2	51.2	52.6	49.2	47.2	50.6	51.8	46.8	52.4	55.6	60.4	80.2	96.2	99.8	100	100	100	99.8	98.8	86.6	63	49.4	47.6	48.6	47	48.6	54.6	47.2	46.8	44.4
				9	48.6	48.2	49.2	52.8	49.8	51	46.8	46.4	49.2	46.8	47.6	52.4	46.4	54.2	44.4	49.4	52.2	53.6	46	49.2	53.2	48.2	47.8	50.8	47.6	56.2	86.4	99.2	100	100	100	100	99.8	98.4	91	60.2	50.2	54.6	52.2	55.2	45.8	44.2	46.8	41.8	47.4
			IT	1	47.6	46.6	50.2	50.6	52.4	46.6	45.4	47.2	43.4	51.8	50.4	46	44.8	50	51.2	48.2	47.8	48.4	48.6	50.8	48	49.4	50	51	47.6	47.6	50.2	50	50.6	52	54	48.2	50.2	48.4	47.6	49.2	51.8	52.4	50.2	47.2	50	48.4	47.4	50.8	54.4
				2	46	46.4	51.6	49.2	50.4	49.2	49	51.4	54.6	48.4	49	50.6	49.2	51.8	48.4	54.8	51.8	52.8	49	52.6	49.6	50.6	47.8	47.2	51.2	49.6	48.4	54.8	54.4	60.6	63.2	63	58.8	48.6	51.8	48.2	47.4	52.2	50.2	48.8	52.8	51.4	51.6	47.8	55
				3	51	49.8	52.2	51.2	48.6	49.8	45.6	47	51.6	47.6	55	54.4	47.4	48.2	48.8	49	50.8	55	44.8	53.8	49.4	47.6	47.6	53.6	56	52.2	51.2	49.6	46.8	51.2	57.6	50	49.2	54.6	46.8	46.8	48.4	47.8	53.4	52.4	43	50.8	51.4	54.4	52.6
				4	48.8	46.2	46	48	52.8	47.4	50	47.8	50	51.2	54.4	49	49.2	47.4	54	53.2	48.2	46.4	55.2	54.2	50	52.4	44.6	58.8	55.6	51.4	46.8	52	51.4	53	56.2	55.6	57	53.8	48.6	49.6	47.4	50.4	49.4	46.4	48.8	47	49.4	51.4	46.2
				5	49.6	52.2	52.8	49.4	53.8	50	46.6	50.2	50.2	51.8	52	49.6	47.2	46.6	52.6	51.4	47.6	51.4	55	52.8	48.8	50.6	52.4	47.8	50.8	52.6	49.4	46.4	46.2	48	47	54.2	47.8	45.8	51.8	55.2	53.4	54.2	51.6	45.6	51.4	44	48.4	54.6	51.4
				6	45.6	43.2	46.2	47.4	53.4	56	55.4	50.8	51	49.6	51.2	48.4	50.2	50	45.8	53	48	47.4	47.2	48.4	47.4	45.8	45.8	47.2	49	48.8	50.2	46.4	49.2	55.4	51.8	50.6	56.6	50.8	51	50.8	53.6	49	49.4	49.6	53.6	48.2	51.2	46.6	47.8
				7	46.8	47.4	56	52.8	47	50.6	49.2	47.8	48.6	48.4	47.6	51	58.4	52	51.8	55.2	47.2	54.4	53.8	49.2	49.4	50.8	56.8	49.6	52.2	49	48.6	53.6	52.6	46.4	53.4	52.2	56.4	50.2	50.8	50.6	52	48.8	50.2	53.6	46.4	46.2	51	52.8	52
				8	48.6	50	47.6	47	51.6	50.8	46	49.6	50.4	49.2	51.2	53.6	51.8	53	48.2	53.8	48.6	53.4	55.6	53	46.4	50.8	50.2	49.2	46.4	44.6	53.6	50.8	54.6	51.6	52	53.8	52.6	48.4	45.6	56.4	50.6	47	48.2	47.8	46.6	48.6	49.2	50.6	46.6
				9	53.4	49.4	48.4	44.8	49.4	53.4	49.2	49.8	46.4	45.8	50.2	49	53.4	45.6	49.8	50.8	48.8	53.2	52.2	45.2	47.6	48.2	52.4	51.6	50	47.8	50.2	50	55.2	56.4	54.6	56.8	59.2	56	56.4	49.4	47.6	51.4	48.6	49	54.4	53	48.6	51	51.4
			PR	1	46.4	43.6	51.6	48.4	48.8	47.2	46.6	49	48.8	50.6	46.8	47.8	46.6	50.2	56.8	54.2	49.2	47.6	48.4	50.4	49.8	43.2	50.4	49.8	46.6	46.8	52	48	52	53.4	52.2	52.6	53.4	51.8	45.4	46.6	48.8	50	48.8	47.2	51.6	54.8	48.6	47.2	52
				2	48.4	45.6	50.6	51.2	47.8	49.2	49.4	49.4	49.8	46.8	51.2	49.6	50	50.2	51.2	47.2	48.4	50.2	51.2	47.4	43	50.6	49.4	47.8	52.6	46	54.2	47.8	51.8	51.2	52.8	48.4	44	47.4	50	56.4	51.6	50.6	52.6	51.2	49.2	50.2	49.2	53	52
				3	47.8	47.2	50.4	46.2	48.2	48.4	51	51.8	48.2	52	50.2	49.8	51.6	51	44.2	53.2	48	46.4	43.8	49.8	50.6	52.4	44.8	48.8	51.8	55	47.6	50.8	46.6	49	52.2	50	49.8	50.8	50.6	49.4	53.2	48.8	52.2	52	46.6	50	51	49.2	52
				4	46.8	48	47.8	54.2	50	49.2	50.4	50.4	51.8	54	47	52.8	44.6	47	56.2	50.6	48.6	47.2	45.4	44.4	53.4	47.2	42.2	52.8	47.2	53.8	52.8	45.6	52.6	48	50	51.2	53.2	52.6	49.4	46.2	51	46.2	50.8	49.2	47.8	50.2	50.4	47.4	53.6
				5	52	52.6	49	49.8	48	52.8	47.4	50	51.4	50.8	54.8	55.2	48.8	54.4	53.4	49.8	43.4	50.4	49.6	52.8	51.6	49.6	47.6	48	49.2	47.2	49.8	48.2	48.6	48.8	44.4	46.4	47.4	50.4	47.4	53.2	55.6	53.6	49.8	48.4	54.4	49.2	50.8	54	50.2
				6	44	50.2	49.8	50.8	53.4	54.6	48.8	51.6	54.6	48.4	49.4	51.4	52.8	49.4	52.2	53.6	50	49.6	49.2	47	48.6	46.8	49.4	56.2	48.4	49.2	46.6	51.8	40.8	55	48.8	48.2	45	50.8	52.6	48.8	49	52	45.6	51.4	50.6	50.2	50	52.8	50.6
				7	44.6	48.8	49.4	52.4	50.2	52.8	48.8	51.4	46.4	51	51.8	49.2	53.6	53.6	48.2	53.6	43.8	52.2	47.8	53.4	53.2	43.6	52.6	47.8	51	49.4	51.4	50.2	46.2	48	52.4	50.2	56.4	50.8	49	47.2	48.8	52	49.4	53.2	48	45.2	50	52.2	49.8
				8	51	53.4	56.4	48.8	50.2	52.2	49	48	51.2	49.6	45.2	46.6	49.8	47.4	45.6	52.4	55.8	47.6	48.2	49.6	45.2	47.2	50.2	47.6	49.2	46	49.8	47.8	47.8	48	43.2	54	56.8	50	53	47.6	47.6	50.2	44	52.6	49	45.4	56.2	49.6	52.2
				9	49	50.4	48.2	49.4	53.2	53.2	45.6	50.6	43	45.2	48	50.2	51.4	53	49.6	45.8	49	50.4	52.6	50.2	50.6	48.8	50.4	50.8	53.4	49.6	49.6	52.8	49.6	44.8	51	50.6	51.8	50.6	50.6	49.4	43.8	52.8	48.4	50.8	49.6	46.6	44.6	49.8	52.6
		λ=10-13	OC	1	48	47.6	56.2	53.4	53	48.8	50.2	50.8	50.6	55.8	52.4	47.4	52.4	50.8	52.8	51.2	54.8	49.4	50.4	53.6	50.2	48.8	44.6	47.8	49	49.4	62.2	80.4	89	95.6	96.8	96.6	91.8	80	63.4	54.6	47.6	49.4	52.4	49.6	44	51.8	49	47	52
				2	51	47.6	50.2	50.2	48.6	42.8	50	51.6	49.6	50.2	46.8	50.2	50.6	51	54	54.2	46.6	54.6	48.6	47	50	47.2	45.8	53.6	53	49.2	73.6	92	97.8	99.6	99.8	99.4	99	96.4	82.2	53.6	45.8	51.6	48	43.2	46.8	48	51.4	51.6	51.2
				3	56	54	52.6	49.6	55.2	44.4	53.2	47.8	48	53.4	47.4	52.4	50.6	56.8	51.2	48.6	47.4	50.2	47	50.6	50.2	53.2	49	51.8	48.8	55.4	56.4	71	81.8	83.2	86	84.4	79.4	76.6	61.2	53.6	48	44	45	48.2	46.8	49.4	50.6	50	50.4
				4	45	51.4	48.6	52	51.2	50	49.8	50	52	49.2	52	57.2	52.4	50.4	52.2	51.4	42.6	49.6	49	49.4	56.4	52.4	49.6	45.2	48.6	51.8	64.8	85	93.8	96	97.2	98.4	94.8	85.8	72	53.4	53.6	48.2	46	53.8	52.6	47.4	51.6	51.4	50.8
				5	51.6	49.2	50.6	46.6	43.8	45.6	47.6	50.6	54	48.2	52.2	55.6	53.6	56.8	50.8	53.6	46.2	49.8	52.6	52.6	53.4	48.6	48	51	47	49.4	64.8	84.4	96.2	97.4	97.8	95.4	95.4	85.4	71.4	53.6	49.6	50.4	50	49.6	49	49.4	46.4	47.6	47.2
				6	50.6	48	48.8	50.4	54.8	50.4	54.8	52.6	50.8	50.2	43.6	49.2	49	54.8	45.2	47.4	48.4	48.2	47.4	52.4	51.4	48	52.4	49	47.2	45.4	53	59.2	65.2	68.4	68	71.2	66.6	57	47.4	50.6	56	49	49	46.2	51	53	46.2	46	50.8
				7	48.8	51.4	49.8	48.6	55.2	48.2	49	51.2	48	46.6	48.8	50.4	48.4	49.8	48.4	53.6	48.8	47.6	47.6	53.4	47.2	52.8	49	55.4	51.4	49.2	62.4	84.6	90.2	93.4	94	93.6	87.6	81.4	67.6	48	46.2	47.8	50.8	58.8	51.8	49.4	55	51.4	47.2
				8	47.6	51.4	49.8	49.2	52.2	47.2	54	49.4	55.4	51.6	51.2	54.2	50	50.2	44.2	49.2	53.6	51	50	51.8	49.8	52.8	51.2	54	50.4	51.2	63.4	77.8	89.6	93.8	93.2	93.6	90.6	81	64.2	45.8	46.8	48.2	44.4	49	46.6	49.2	53.8	53.8	49
				9	51.8	49.4	47.2	50.2	50	50.2	53.4	49.2	52.4	53.8	48.4	47.4	48.4	48.8	51.8	52.6	49.2	51.8	55.2	50.4	49.8	50.2	51.8	47	49.2	58.4	75.2	90.2	97.6	98.4	99.4	99.2	98	90	75.8	55.4	48.2	52.6	50.2	48.2	45.8	49	52.6	50	49.4
			IT	1	50.2	50.8	52.6	52.8	52	50.8	53	52	50.8	52.6	50.8	51.6	48.6	49.8	49	50.6	46.2	46.2	49	48.6	49	47.6	43.6	49.6	51.2	47.2	47.2	50	51.6	52	55.4	53	50.8	54	53.6	49.4	54.8	50.4	52.8	43.6	44.4	44.4	49.2	49.6	48.4
				2	49	53.2	53.2	54.8	51.4	48	54.4	50.6	51.6	48.6	49.4	45.6	47.8	55.4	52	50.6	56.4	50.8	53.4	48.4	49.4	46.8	48.4	51.8	53.6	42.2	48	51.6	56	47.2	51.8	54.8	51	51.8	49.8	50.8	47.6	55	51	48.2	44.8	53.2	51	47.2	49.4
				3	50.8	50.8	49	47.6	50.6	50.4	48.2	48.2	48.8	50.4	51	51.4	49.6	52.4	51.2	53	51	47	49.6	50	48.4	43.8	47.8	49	51.2	52	51	56.8	49.8	50	51.4	50.8	52.4	52.4	51	54.6	49	49.4	49.4	51	47.8	49.4	53.4	49.6	50.8
				4	47.4	46.4	48.6	50.2	47	45.2	49.2	45.6	53.6	48.8	49.6	51.8	54	51.8	56.8	51.2	51.4	51	51.4	42	47.4	47.4	47.8	48.8	48.6	54.2	49.6	52.2	52.8	43.8	53	52.2	47	47.8	50.8	50.8	53.4	51	49.8	56	53.6	46.2	47.4	51.6	48.4
				5	48.4	56	50	49.8	51	51	47.4	50	48.4	48.6	49.8	48.8	50.6	51	49.4	51.4	48.4	49.8	48.6	48.8	51.6	51.4	48.6	51.2	50.2	50	52.4	47.2	50	48	48.8	52.8	49.8	47.8	46.8	55.2	50	48.2	48	48.8	45.8	47.8	44	50.8	49.8
				6	44.6	49.8	50.4	50.6	50.4	52.6	51.8	52.8	50.8	55.6	48.8	48.4	51.4	48.2	50.4	50.8	48.2	47.6	45.2	44	47.8	48.6	44.8	51.4	51.2	52.2	49.8	51.8	47	50.6	44.6	50.4	54	54.2	54	50.2	46.8	49	51.2	46	48.2	49	51.4	50.4	56.4
				7	48.2	48.6	51	46.8	44.4	53.8	49.2	47	48.6	45.2	46.2	51.8	55.4	48.6	50.8	50	45.2	48.6	48.8	48.4	48.4	49.4	51.2	46.4	45.4	44	48.2	50.8	50.4	48.8	48	49.4	56.8	47.6	48.6	46.4	44.2	48.4	48.6	49.4	49.4	50.6	51.2	55	49.2
				8	49.2	53.6	55.2	49	48.8	46.6	55.8	52.4	50	55.8	52.4	46.6	48.2	48.6	48	46.6	52.8	51.8	48.8	46.8	50.8	55	54.2	45.4	50.8	49.4	48.2	44.6	48	48.2	52.8	51	50.8	50.8	52.2	53.6	52.2	51.6	50.6	51.2	51.4	51.8	53.6	46.8	51.4
				9	45.8	47.2	46	48.2	50.8	50.6	49	42	51.6	47	48.6	52.8	52.4	44.4	48.8	48	45	54.8	53.2	51.2	51	51.2	51.2	57.6	53.2	50.6	49.6	51.6	49.8	52.2	55.2	49.4	52.2	54.8	49	48.4	54.6	54.8	46.4	50.2	49.6	54	49.2	50.2	53.2
			PR	1	51.2	53	53	48	47	51	49.8	52.8	48.2	51.4	47.2	50.6	52.8	48.6	50.6	53	52.4	46.2	50.4	47	52	47.6	49.6	44	50.4	49.6	50.8	53.8	54.4	46	47.6	49.2	51	45	53.8	50.2	50.4	49.4	52.8	48.2	46.4	53	50.6	45.4	51.4
				2	51	46.8	44	48.2	52.4	52.4	49	52.2	48.8	44	47.8	55.2	47.2	51	48.6	48	53.2	50	49.4	54.2	47.8	52.4	50	57.8	50.8	48.2	48.4	50.6	50	48.8	49.6	47.6	49.4	49.8	46.8	51.6	46.2	46	50	54.6	52.8	53	48	50.4	51
				3	48.4	51	50	50	48	47	50.6	55.2	57.2	52	52.2	50	50.8	46.4	50.8	51.8	54.2	54.4	48.2	43.4	49.6	46.8	49.4	50.4	47.4	49.6	47.4	52.6	49.6	48.2	50.6	48.2	47.4	50	51.2	48.4	48.8	47	50	47.4	50.4	48.6	44.4	50.4	50.8
				4	44.8	47.4	48.8	48.2	47.8	51.8	49	48	54.6	50.8	49.6	50	48.4	49.8	52.4	47.4	51.8	54.8	51.8	46.6	53.6	54	50.2	54.2	52.6	51	46	48	51.2	52.4	49.2	46.8	52.6	54.4	51.4	45	48.6	50.4	48.6	50.8	49.2	54	45.4	49.4	46.6
				5	46.2	47	50.6	46.2	46.8	51.8	52.2	51.6	44	49.6	48.6	54.8	48.2	52.2	49.2	47.4	51.4	54.8	50.6	52.4	46.4	49	53	46.6	52	47.4	50.8	52	51.4	52.2	50.2	51.4	44.4	51.8	48.4	52.6	52.2	45.4	49	50.2	46.2	49.4	48.4	50.2	47
				6	47.4	49.6	49.2	50.6	56	53.4	50.6	47.8	53.2	49.4	52.8	51.2	48.6	45.2	54.2	55.2	47.8	47.2	49.8	48.4	47.8	52.6	54	47.8	41.2	52.2	48.6	50.2	55.6	52.2	48.8	47.4	51.8	51.2	49.2	51.2	49.4	50	45.8	48.6	47.4	48.8	48.6	53.4	48.6
				7	45.2	50.6	51.2	44	50.6	47.2	50.6	50.6	48.2	51	48.4	47.4	52.8	51	51.8	49.8	51.4	48	42.8	52	49	50.2	47.8	48.6	47.2	46.2	49.6	53.8	47.8	52.8	46.6	45.4	47	49.8	46.8	53	50.6	49	43.6	48.6	46.2	47.4	46.6	54.2	52
				8	50.8	54.2	47.4	50.6	44.4	52	50	53	52.4	50.4	43.6	47.8	47.2	51.6	47.2	55	53	47.4	48.8	52.4	50.2	53.6	47.8	48.6	51.4	49	51.6	51.4	52.2	50	52	53.4	48	51.4	50	49.6	51.8	50.6	47	51.8	52.6	49.4	53	47.6	52
				9	47.6	48.6	49.2	51.6	48	51.6	54.4	50.2	49.8	50.2	51.6	55.6	50	51.2	52.8	54.8	49	49.8	48.6	49.2	52.8	47.2	53.8	49.4	51	47.2	51.2	54.6	47.4	49.4	51.6	49	55.8	49.4	53.6	46.8	52.2	49.8	46.8	52.6	51.8	53	49.6	47.6	46.8
		λ=10-12	OC	1	53.4	48.8	50.8	50.6	51.4	50.2	53.8	42.4	49	52.6	54.4	48.8	47.4	49.2	48	52.2	51	48.8	44.4	54	47.4	55.4	53.8	50.6	49	58.4	93	100	99.8	100	100	100	100	99.6	94.4	65.2	49.8	49.8	52.6	48.4	44	50.2	50.4	52.4	54.4
				2	42.6	45.2	51	50.6	47.2	50.4	48.6	49.6	56.4	53.8	49.6	51	52	51.4	49.2	49	51.4	53	53.8	50.4	46.6	44.2	45.8	49.6	50.6	49.2	62.4	82.6	89.4	95.8	96.4	94.2	88.2	80.8	72.2	52.6	54.2	51.4	48.8	47.4	51.8	50.2	52.8	51.2	50.8
				3	53.6	49.2	53	48.2	51.8	51.2	50.6	49	46.2	51.8	49.8	58.6	48	50.4	51	51	49.4	49.2	51.8	48.8	50.8	50.2	54.2	50.8	51.8	52	57.4	62.8	72.2	72.2	75.6	70.6	70.8	64.4	57.6	54.6	44.8	52.6	47.6	53.6	48.6	55.4	52.4	49.6	49.4
				4	47.4	55.6	50.4	53.2	55.6	52.8	56	49.6	49.6	51.4	48.4	53	52.6	47.4	42.6	45.6	49.4	48.8	51.8	50.2	50.6	51	52.8	43.6	52	54.8	72.2	88.2	93	95.6	99	97.2	94.6	86	74	51.8	49	50.6	49.6	51.8	51.4	54.6	52.6	51.6	47.8
				5	48.6	51.2	44.4	44.8	51.2	48.2	50.4	50.4	49	47.6	47.6	51.4	53.4	50	48.4	52	54.8	51.6	49	49.8	48	48.2	50.2	47.6	49.4	47.2	65	81.6	88	96.2	90.6	91.4	89.2	84.4	65.6	52.8	52.2	54.4	50.8	49	55.2	55.6	52.6	53.4	48.2
				6	51.6	50.2	48.6	54.2	47.6	50.8	50.2	54.8	52	55	54	54.8	49.8	52.6	48.6	48	51	51.6	52.4	48.2	52.8	52.2	53.2	49	48.6	51.4	52	59.6	67.4	73.2	74.6	76.2	71.6	64	61	55.4	52.6	51.4	50.6	49.4	48.6	47.8	49.6	52.8	42.6
				7	54.2	51.4	52.8	47.4	49	46.6	54	49.2	53	48.6	50.6	54.8	48.6	50.4	53.8	52	48.8	46.8	51.2	58	52.6	51.6	48.8	51	52	49.2	58	70.2	83.2	87	83.2	85.4	79.6	68.4	57.6	57.8	52.6	54.6	55	48.6	47	47.8	50.2	50.4	50
				8	54.2	48.8	45.6	42.6	50.6	47.6	47	46	52.6	53.6	52	50.2	53.6	50.4	49.4	51.6	49.6	52.2	54.2	52.6	53	51.4	49.2	53	50.8	53.6	80.6	95.6	98.8	99.2	100	99.6	99	96.6	87.6	60.4	50.6	48.4	51.6	49.6	46.6	49.8	50.4	44	49.8
				9	50.4	49.8	51.6	47	50.2	45.6	48.4	54.8	46.8	50.8	50	53.2	51	49	50.4	53	49.4	49.2	51.2	48.2	49.2	46.2	42.8	50.2	54.8	55	80.6	94.8	99.6	99.8	99.6	99.4	97.8	96.8	86.2	59.2	51.8	49.2	47.8	49.2	47.6	48.2	46.6	53.4	50.8
			IT	1	51.2	46.6	43	51.2	49.6	54	49	51	49	47.6	50.2	46.4	49.2	52.4	50.8	49	51.2	48.8	47.2	51.6	51.2	45.8	47.8	46.2	52.6	55.4	66.4	77	80.2	81.4	85.2	82	77.4	69.8	63	51.2	53	52.6	55.8	51.8	50.8	52	55	48	47.8
				2	51.6	51.6	49.2	45.4	50.4	52.8	48	45.6	48.4	56.2	45.4	48.4	48.6	52.2	49.6	54.4	55.2	46	50.8	56	52	43.4	51.4	52.4	48.8	50.4	51.4	48	45.4	51.2	54.8	53.2	49.8	48.6	45.4	49.2	44.8	48.8	49.8	47.6	51.6	53.4	48	48	51.6
				3	47	45	53.6	49.4	50.4	42	47.6	49	52.6	50	52.4	48	48.6	53.4	55.4	53.4	50	45.2	48	51	50.4	50.4	51.2	50.8	50.8	52.4	50.2	50	50.4	47.4	52.6	48.2	47.6	55	49.4	51.2	51.2	50.8	50.8	47.6	55.2	44.6	43.8	49.4	46.8
				4	46.8	48.8	49.2	53	48.8	55.6	54.2	47.8	48.4	48.6	53.8	51.4	49.2	51.6	50.8	49	56.4	50	52.6	53.6	50.8	50.2	49	47.4	52.2	56	48.8	50.6	54.4	59	63.8	60.6	58.2	52.4	52.6	51.6	48.4	46.4	44.8	54.4	48.8	47.4	51	46.8	53
				5	49.4	52	51	50.2	50.4	52	49	47.2	51	46.2	54.2	49	48.4	51	52	53.4	52.6	47.6	51.4	51.2	51	52	52.2	50.6	49.4	50.8	51.4	49.6	45.6	51.2	53	57.4	53.4	47	49	51.8	50.2	50	47	40.8	48.6	51.6	46.2	49.6	52.2
				6	52.6	50.6	52.6	49.8	51.6	55.2	52.2	40.4	47	46.8	50.2	45.8	51.2	54	50.8	51.4	45.8	49.4	49.6	52.8	48	49.2	47.4	50	46.2	49.2	47.2	45	51.2	50.8	47	48.6	49.2	48.6	52.4	55.4	53.2	50.2	45	50	49.2	50.2	46.4	49.4	52.8
				7	53.4	51.2	50.8	45.2	51.2	45.4	46	53	51.8	47.4	49.2	54	44	51.2	49	53.4	54	50	47.2	51.6	52.8	48.2	54.6	49	47	47.2	47	53.6	50	49.6	51.4	54.6	52.4	49.4	51.6	50	47.6	49.4	48.6	49.8	47.2	45.2	45.2	47.6	46.4
				8	49	49.6	48.6	49	51.2	50.2	54.4	50.8	45.8	50.2	47	47.2	48.2	55.2	48.4	48.8	52	46.8	51	55	51	47.6	51	51.2	46.2	52.4	51.4	51	64.2	69	68.6	65.8	63.6	57.4	56	51.6	51.2	52.2	49	49	50.4	54.4	49.4	46.8	49.4
				9	54.2	51.6	50.4	46.8	51.6	50.2	51	51.2	48	47.8	50	48	49	53.6	49.8	53	47.2	49.2	55	48.2	51.6	49.4	46.6	52.4	48.8	49.2	53.4	53.4	55.2	60.8	55.8	52	59.8	50.6	50	47.2	48.2	52.8	47.6	53.8	55.6	53.6	48.6	52.4	50.2
			PR	1	46.6	49.2	53.2	52.4	51	46.8	49.6	52.2	48.4	49.4	53.2	51.8	49	46.4	53.2	47.2	45.4	51	51.8	50.8	49.2	50	49.2	45.2	46.4	50.8	54.2	57.4	51.6	53	54.4	54.6	51.6	53.6	56	50.6	49.4	48.6	48.2	51	51.8	53.2	53.8	54.6	47.4
				2	50.8	51	52.6	47.8	47.2	48.6	50.2	47.6	51.8	50	52.8	50	53.8	51.8	48.6	49.4	53.4	50.6	48.6	45.2	44.6	48.4	48.6	53.6	50.6	51.2	50.2	49.2	47.4	46.8	50.4	49.8	55.2	49	50.2	51	49	52.2	51.4	52	49.4	52.8	50.6	47.2	53.2
				3	56.4	55	51	52.8	50.4	51.8	49.4	47	49.2	53.2	45.6	47	54.2	54.2	52.2	44.2	48.2	53.6	55.4	51.2	46	50.4	51.8	51.2	52	50.8	53	50	52	55.2	51.2	46.8	47.4	48.2	52.6	47.6	50	52.4	49	44.2	57	47.4	51.2	47.6	43.4
				4	47.6	51.6	52.6	53.8	52	53.4	53.2	51.8	48.4	46.4	49.8	53.2	48.2	44.6	51.4	48.2	48.2	45.8	55	52.2	53.4	50	47	49.8	50	52.8	47.8	52.6	50	50	48.8	49.2	45.2	50	53.4	45.4	51.6	51.6	55.2	49.8	48.6	52.6	47.6	51.8	47.8
				5	52.2	51.2	56.8	51.8	44.8	46.8	45.2	50.6	45.8	53.2	51.4	47.4	50.2	51	48.8	51.8	49.2	51.8	46.6	51.4	51.2	57.6	56.6	50	53	50	48.8	49.2	45.2	52.6	48	48.8	48.8	47.4	45.4	53	52.2	46	49	49.4	52.8	53	49.4	52	49.6
				6	52.6	51.8	54.2	52.2	51.2	53	49.2	53.6	50.4	46.8	49.2	47.4	49.4	49.6	51.2	50.6	51.4	49.6	50.4	53.8	53.6	52.6	50.8	47.4	42.8	51.2	56.2	53.6	51.2	50.2	52.6	48.6	50.4	45.2	49	48	51.4	52.4	46	44	50.2	45.2	50.8	47.6	50.8
				7	47.6	48.6	54.6	54.2	50.8	53	51.8	52.6	50.6	52.6	52.8	49.6	53	55.6	51.4	51.2	50.6	47.6	47.8	49	47.4	52.2	48	48.6	53.4	49.8	53	52.6	50.4	54.8	55	49	47.2	48.8	43.4	50.6	48.6	50	49.2	52	50.2	50.6	53	50.8	49.2
				8	48.2	46.6	53.2	44.2	43.6	44.8	53.2	50.8	48.4	50.8	49	49	47	47.4	46.2	45.8	47.4	54	49.6	47.8	53.8	50.4	48.8	54	48.6	46.4	51	53.6	54	51.8	49.8	57.8	57.8	55.2	48.6	52.6	50.6	48	50.8	47.8	51.2	51.6	46.2	54.8	50.6
				9	46.6	50.4	51.4	52.4	51.2	51.2	47.6	48.8	50	46.4	43	47.4	48.2	50.6	48	52.4	55.8	47	48.6	48.2	49.8	53.2	45.4	50.2	55	45.4	57.2	54.4	54	46.2	51.4	54.2	54.8	50.4	51	53.6	49.2	47.2	50	49.6	50.8	51.6	48.4	50.6	51
		λ=10-11	OC	1	50.2	52	52.2	47	49	45.4	49	50.6	51.4	50	48.8	49.2	50.8	50.4	53.8	54.6	51.2	49	48.4	50.8	51.6	49.8	50.6	49.4	54.8	54.4	75	87.4	92.8	94.6	93.8	94	90.6	89	77.4	58.2	51.4	49.6	50.8	51	49.6	52.8	46.8	45.8	52.2
				2	52.4	45.8	52.6	50.6	53.2	51.8	55.2	47	51.8	50.6	49	49.8	50.6	47.4	48	52	47.4	55.2	56.4	46.4	45.6	49.4	50.6	55.6	53.8	69	99	100	100	100	100	100	100	100	99.6	80.8	54.4	54.4	48.8	50.4	51.8	46.8	49.6	51.4	49
				3	51.6	50.8	44.6	47.6	48.6	51	53.6	51	49.4	49.2	49.4	49.2	47.8	53.8	49.6	46.4	51	48.8	50	48.2	53	47.2	43.8	48	48.6	50	75.4	92	96.2	99.4	99.4	98.4	98.4	94.8	78.4	54.2	53.6	53	48.2	49.6	47.8	53.2	54	49	45.2
				4	54.6	54.2	49.4	55.4	51.4	49.4	49	51.4	50.8	56	50.8	48.4	52	46.8	45.6	42.2	51.2	53.2	50.8	51.6	48.6	52	42.2	52.4	56.2	70.6	98.6	100	100	100	100	100	100	100	99.4	81	46.8	51.8	50.2	51.4	47.8	49.2	47.2	48	53.2
				5	48.8	47.6	54.8	47.2	50.8	52.4	45.8	52.4	55.4	53.4	50.2	46.2	47.6	47.2	48.6	50.2	50.2	47.8	52	50.2	46	45.6	49.4	48.8	49.8	58	96	99.6	100	100	100	100	100	99.2	95.4	72.6	43.6	46.6	48.6	45	47.4	50.2	50	49	47.6
				6	54.2	54.6	48.4	52.2	46.8	50.2	50	49	52.6	50	55	48.6	47.8	48	51.8	45.4	51.2	58.6	51	49.6	48.2	53.6	48.2	55	52.6	55.6	66.4	81.6	89.8	91.6	94.6	94.4	89.4	85.8	68	50.8	46.6	45.6	48.2	49.8	52.4	50.2	50.2	55.8	52.6
				7	46.6	50.2	48.4	54.8	46	44.4	49.2	47.6	50.8	48.4	50.6	50	46.2	45.4	50.2	51.2	48.2	53.2	50.2	54.8	50.2	48.8	50	49.8	49	59.2	91.4	98.6	99.6	100	100	100	100	100	93.8	64.8	46.4	48.8	47.4	49.8	47.2	49.2	49	51.6	54
				8	49.4	53.2	53	55.2	46.2	55.2	43.8	48.8	50.6	50.8	46.8	47.4	49.4	54.2	49.4	44	52.8	47.4	45.4	53.2	56.2	58	49.6	47.8	48.2	67	95.2	99.6	100	99.8	100	99.8	99.2	99.8	96.2	73.2	53.8	51.6	45	51.4	53.8	52	48.4	48.2	50.2
				9	45.2	48	53.4	52	46.8	54.6	48	55.4	49.2	48.2	48.8	49.8	54.4	49.2	46	47.6	49.6	48	44	44.4	48	48.4	51.4	53.8	48.8	73.2	98.6	100	100	100	100	100	100	100	99.2	84.6	54.2	48.8	48.8	47.6	49.6	43	46.2	50.8	50.8
			IT	1	53.2	52.2	42.8	47	51	51	54.8	51.2	48.2	46.6	47.6	46.8	54.2	51	53.6	47	51	51.8	49	46.2	51.2	52.4	50.8	51	48	53	60	64.6	62.2	61.6	64	63.6	63.8	66.8	62	52	49.2	50	50.8	52.8	52.6	48.6	47.2	52.6	50
				2	48.4	51.2	50.6	47.8	52	48.2	53	47.8	42.4	48	55.8	52.4	53	53	47.4	52	50.2	49.8	48.2	50.8	54.8	52.2	47.4	52.8	52.4	51.6	63.2	73.4	77.2	79.6	83.6	81.2	80.6	75.2	64.4	57.2	58.6	50	44.8	53.2	52.8	53.2	49.4	49.8	46.2
				3	47.8	46.8	44.4	50.2	52.8	53.2	47.6	52.8	52.8	48.4	48.6	49.8	50	53.4	51	49.8	52	46.4	50.4	49.4	51.8	46.6	50.4	50.4	45.8	49	52.8	51.4	56.8	55.8	53.8	52.8	55.8	53.4	55	52.6	50.6	52.4	49.8	53	54	49.2	48.2	50.2	49.6
				4	44.8	46.4	51.4	49.2	51	44.2	48.4	52.6	47.2	50.8	50.8	51.4	49.4	45.6	51.4	49.6	44.6	49.2	44.8	52.6	53.8	48.4	48.2	48	47.8	51.8	73.2	87.2	90	90.4	91	91.6	91	84.8	74.6	57.6	46.2	51.6	49	49	47.6	53.2	55	57.4	49.8
				5	51	52.4	48.4	52.6	51.4	55.6	51.2	51.4	50.4	51.2	45.6	47.8	50.6	48.6	50.4	48.8	49.2	51.2	49.4	53.2	50.8	46.2	47.8	48.6	49.8	45.8	56.2	66.4	68	71.2	73.6	74.8	71.6	62.8	60.8	55	47.8	50	47	43.4	49	51.4	47.4	51.6	44.2
				6	54.6	52.6	53.2	46.8	52.8	52.2	52.6	52.6	50.4	51.2	47.4	52.2	47.6	53.2	49.8	51.8	51.8	51	49.6	51	49.4	50.4	48.6	47.4	53.2	50.8	53.4	52.8	59.2	60.2	59.2	56.8	59.4	55.2	50	49.6	44	45.2	48.8	50.2	51.8	47.6	49.8	47.8	55.4
				7	51.6	51.2	52.8	57.6	48.4	51.4	51.8	49.2	51.6	51.2	51.4	49	45.2	49.2	51.2	50	48.2	45.6	44.8	47.4	47.8	50.4	48.2	50.4	53.4	53.2	59.8	72.8	74.8	78.8	77.4	81.2	78.8	73	65.4	50.8	51.6	46.2	51.6	45	47.4	45.6	50	47.2	50.8
				8	48.4	48.4	50.4	46.8	48.6	50.4	43.8	53.2	49.6	53.2	45.4	50.2	47.2	49.6	45.2	52.4	49.2	51.6	51	52.4	50.2	48.2	53	52.2	47.6	53.8	67	70	80.6	76	77.8	76.6	74.6	73.2	69	53	51.6	50.4	50	49.2	44	50.8	46.8	46.6	48.4
				9	53	48.4	54.4	47.2	46.8	46.2	54.2	54.2	53	53.6	54.6	51.8	50	49.4	48	53.4	49.8	51.2	49.4	46.8	52.4	47.6	49.4	46	48.8	47.8	67.6	79.6	82.8	84.8	88	86.6	85.2	79.4	69	56.6	53	50.8	51.2	48.2	46	46.8	51	51	50.6
			PR	1	52.2	49.6	47.6	48	51.2	53.2	51.8	50.2	48.8	48.2	53	49.6	50.6	48	48.2	48.2	49.4	50	50.6	50.6	45.6	54.8	54	54.8	54.4	51.6	65	77	76.8	74	75.8	75.6	73.8	74.6	71.6	59.2	51.2	49.2	48.6	48.2	50	45.8	47	49.8	49.8
				2	52.2	50.2	51.2	51.6	51.2	51.4	48.2	44.8	50.2	52.6	42.4	49.6	52.6	55.4	49.6	56.6	50.6	47	51.8	47.8	50.6	53.2	54.8	49.2	51.6	48.2	46.8	52.6	55.2	58	58.8	58	60.6	60.2	50.8	48.2	54.4	54.6	51.4	49.6	55	51	46.2	53.8	49.8
				3	47.6	50.6	46.8	51	49.4	48.2	52	45.4	49.6	55.8	51	49.8	45.2	50.2	57.2	47.6	53.4	51.6	50.4	50.4	54.8	51.6	48.4	56.6	53	47.8	53	52.6	52.6	51.4	50	52.4	54	51.2	50	51	48.8	51.2	53.4	50.8	52	49.4	48.8	50.6	52.2
				4	46.6	52.2	50.6	54.8	48.6	47.2	50.2	49.8	52.4	51.8	46.6	50.6	53.4	50.2	47.2	51.4	49.6	47.2	53.4	48.2	46.2	48.8	51.8	48.8	52.6	50	53.6	62	62.4	62.4	63.8	65.6	62.4	57.2	51.6	47	49.2	50.8	48.8	50.8	49.4	47.8	52.8	45.6	46
				5	49.8	51.4	53.4	52.2	49	51.4	49.2	46.4	47.6	51	54	49.6	52.4	50	54.6	50.6	47	51.8	50.8	49.6	53.2	51.6	53.2	49	51.4	54.4	51	50.2	51.4	54.2	62.8	59.6	60.4	57.2	51.6	47.8	51.4	48.6	46	52	46.8	49.4	45.8	46.6	53
				6	48.2	47.2	45.2	49.8	51.6	52.6	50.8	47.6	47.2	54	50.8	49.8	49.4	51	54.8	56	52	48.8	47.2	53.8	50.6	52	54.2	51.2	52	50.8	49.8	52.2	54.2	56.6	57.2	52	54	53.8	47.6	52.4	47.8	54.6	50.4	47	48.8	52	51.2	49.6	46.2
				7	51.6	49	51	49.8	53.6	52	52.4	51	47.8	49.6	53.6	52.8	55.6	52.4	49.6	51.6	47.6	47.6	51	48.8	49	46.6	41.6	51.6	47.6	51.2	49	52.2	54.6	53.6	57.6	55.6	52.2	53.8	51.6	47.4	49.8	50.8	50.6	48	47.6	55	51	51.6	51.2
				8	51.4	48	47.8	50.6	46.8	47	51	51.4	48.6	50.4	53.2	50.4	47.4	48.6	50.8	48.6	46.6	52.4	49.8	49	51.2	51.6	51.4	48.6	52.4	46.8	59	69	72	71.6	71.6	69.4	66.8	68.4	66.8	51.8	52	47.6	51.2	54.2	54.6	49.6	47	52.8	53
				9	53.6	50.6	45.6	45.8	50.2	46.4	45.6	49	48.2	48.4	48.6	51.6	52.4	52.6	48	51.2	50	51.4	51.4	51.2	48.6	45.4	51.2	53	55	55.6	57.4	66.6	68.4	72.4	68.8	66.2	68.2	65.2	65.8	49.6	49.2	45.6	51.8	48.2	46.4	50.6	45.8	48.8	47.2
	VBMEG	γ0=0	OC	1	52.6	48.8	55	48.6	48.6	51.6	50.2	45.8	52.4	53.2	51.2	47.8	50.2	50.2	46	48.8	52.8	53	46.2	51.8	47.2	51.4	52	50.4	45	93.8	100	100	100	100	100	100	100	100	100	97.2	47.4	48.4	50	42.8	49.6	48.6	51.8	49	48.6
				2	45	42.6	52.2	50	46.4	50	51	44	45.4	54.8	48.2	50.6	48	47	52	49.6	52.4	52.4	54.6	50.4	51	47.6	49.4	49.4	47.8	91.6	100	100	100	100	100	100	100	100	100	97.2	52.6	52.6	51	52.8	51.6	50.4	48.2	53.4	49.4
				3	57.2	52.2	50.4	51.2	47.6	50.8	45.8	53	49.6	51.6	55.6	55.4	57.6	51.4	50	51.2	48.6	50.4	43.4	47.6	48.6	49	50.2	51.4	49	59.8	95.6	100	100	100	100	100	100	100	98.8	70.6	49	46.4	49.6	50.8	46.4	52.2	53.2	48.8	47.4
				4	53.6	54.4	47.4	48.6	51.8	42.8	47.6	50.2	48.4	49.6	52.2	46.8	47	49.2	52.2	49.4	49.4	52	51.8	49.6	47.4	50	48.6	46.6	53.6	94.4	100	100	100	100	100	100	100	100	100	96.4	49.4	50.8	48.6	49.4	54.2	51.2	51.6	49.4	50.4
				5	48.4	46.2	49.6	51.2	50.6	48.4	50.8	52.8	56.4	48.6	51.2	49.2	51.8	51.4	50.2	48	50.2	46.8	51.6	54.2	53.4	47.4	47.4	48.2	49.4	85.2	100	100	100	100	100	100	100	100	100	95.2	49	54.4	51.4	50.2	48.4	51.4	48.6	51.4	53.8
				6	51.2	53.4	48.6	49.2	49.2	45.2	51.4	47	48.2	49.4	51.8	50.8	51	48	51.2	47	52.8	50.2	52.6	47.6	53.2	48.6	48.4	50.6	50.4	58	90.8	98.6	100	100	100	100	100	99	93.6	66.8	51	45.8	48	52.2	53.4	50.6	51.4	57.4	52
				7	48.2	46.8	52.8	52.6	45.2	44	47.8	49.6	46.4	52	49.6	49	49.2	50.6	45.4	52.8	49.4	47.6	49.8	52.4	48.8	53	50.8	53.2	53.2	79.6	100	100	100	100	100	100	100	100	99.8	84.4	51.8	47.6	53.6	49.8	49	52.2	52.6	49.2	48.4
				8	54.2	53	52.6	50.8	47.6	47.2	47.8	43.6	51.2	56	47.2	44.6	49.8	52	48.8	47.6	51.2	53.4	46.8	46.8	46.8	53	52	46.2	45.8	93	100	100	100	100	100	100	100	100	100	96.6	48.8	50.8	53	50.2	53.2	50.6	49.6	52.6	50.4
				9	49.2	48.4	53	51	50.2	53	48.2	48.2	52.6	45	47	48.8	50.4	51.4	50.4	52.2	53.8	50.8	49.2	47.2	49	51.2	47.4	51.2	55.4	92.8	100	100	100	100	100	100	100	100	100	97	43.8	50.4	45.8	48.4	48	48	46.4	48.6	52.2
			IT	1	53.6	48.2	48.8	48.4	51.2	48.8	52.2	49.8	56	49.8	51.6	49.8	49.8	49	47.8	50.2	43.6	49.8	48.4	48	49.4	50.2	54	46.8	47.4	74.4	99.2	100	100	100	100	100	100	100	99.8	85	48.8	50.6	50	49.4	50.6	53.6	52.6	52.4	52.6
				2	45	47.4	51.8	55.4	46.6	48	51.8	46.4	55	58	51.8	49.6	51.4	50	55.4	46.8	52.2	52	53.2	54.2	49.6	49	46.4	44	53.2	90.6	100	100	100	100	100	100	100	100	100	95.2	49.4	49.2	46.6	52	49.2	52.6	46.4	49.2	50.4
				3	49.8	51.8	52.4	54.4	50.8	52.2	51.4	48.4	55.4	53.4	52	50	51.6	44.2	48.8	50.8	51.2	51	48	43	50	44.2	51	52	47	63.8	96.4	100	100	100	100	100	100	100	99	73	47.6	48.8	52.6	49.8	49.8	50.2	49.4	51	48.6
				4	55.4	50.6	54	49.4	53	44.6	49.8	49.6	52.2	54.6	50.2	50.8	55.6	48.2	54.2	49.6	50.2	49.2	47.8	43.4	44	49.2	54.2	52.8	51.4	75.8	99.2	100	100	100	100	100	100	100	99.6	86.2	52.4	46.4	47.4	44	52.8	49.4	53	50.8	46.2
				5	53.8	53.8	52.8	55.4	45.4	50.2	53	49.2	52.2	51.2	49.2	46	44.8	49.6	51.6	46.8	51.4	49	51.4	54	49.8	48.2	46.8	44.8	48.8	73.2	97	100	100	100	100	100	100	99.2	98.6	81.6	56	56.8	53	50.2	51.8	55	49.6	53.6	52.4
				6	46.6	53	52.8	51	46.4	43.4	50	46.6	47.2	51.6	47	51.6	53.4	47	46	46.8	53	50.6	49	49.4	49.4	48.4	51	53.4	49	59.8	89.2	98	100	100	100	100	99.2	99.8	93.2	63.2	52	48.8	55.2	54.6	50.4	49.2	49.6	54	50.6
				7	53.6	51	51.6	50.2	47.2	43.6	46.4	45.2	50	47.8	51.2	50	50.2	50.2	49.2	55.4	44	43.4	44.8	46.2	50.2	51	57.2	51.4	50.8	65.8	96	99	100	100	100	100	100	99.8	96.8	70.2	49.2	51	52.2	51.6	53	56.6	49.6	45.4	43.8
				8	51.6	48.2	51.8	50.6	46.2	50.4	46.8	46.6	53.4	55	48.4	44.2	50.2	50.6	53.8	49.2	50.2	47.8	50.2	51.2	50.6	52	51	44.8	50.4	69	99.4	99.6	100	99.8	100	100	99.8	100	99	76.6	52.4	51.6	50.2	52.8	54.8	50.8	46.6	50	52
				9	49	47.6	50	53.2	56.6	50.6	48.4	50	49.8	47.8	46.8	45.6	49.6	54.2	51.4	47.2	55.6	51.6	50.4	48.6	52	51.6	52	53.4	51	75	99.8	99.2	100	100	100	100	100	100	99.2	79.4	47.6	52.8	50.8	46.6	48.6	46.2	45.4	50.4	45.6
			PR	1	48	49.6	52	50.4	52	54.2	51.2	45.8	51	54	54.8	49	51.6	49.6	54.4	44.8	45.8	47.6	49.2	48.4	53.6	55	47.6	51.6	49.2	69.6	99	100	100	100	100	100	100	100	99.2	84.4	48.8	51.2	46	49.2	52.2	52	49.4	49.2	50.4
				2	51.8	50.8	47.8	51.8	51.4	47	47.6	48.2	56	51.8	53	54	50.8	49	47.8	47.6	49	52	50.6	53.4	49.2	51.4	44.6	47.2	57	77.2	98.4	100	100	100	100	100	100	100	99.6	83.2	51	50.4	54	51.8	51.4	52.6	44	45.4	46.2
				3	49.4	47.4	51.2	53.2	47	52.4	51	49.8	57	48.8	51.8	53	53.6	49.4	49.8	51.8	53.4	51.2	49.4	45.6	53	46.6	52.8	49.8	45.4	57	89.8	98.6	99.2	100	100	99.6	100	98.4	94.8	64.2	45.6	51	53.2	47.8	47.2	50.8	50	52.8	48.8
				4	52.6	52	50	45.2	44.8	50.4	47.6	49.2	50.6	54.2	44.6	52.4	48.8	48.4	52.6	49.6	45.2	49.6	48.4	51.2	49.6	46.2	51.2	48	53.6	69.8	99	100	100	100	100	100	100	100	99.8	81	48.4	44.4	49.2	45.6	48	50.4	48.2	52.2	48
				5	49.8	49.4	47.8	49.4	47.6	49	51.4	50	53.8	54.2	54.4	51.2	51	54.6	53.6	51.6	53.2	51.8	54	54.6	47.4	52	45	51.6	49	71.6	98.4	100	100	100	100	100	100	100	99.4	82.6	44.6	47.8	48	50.8	54.2	49.2	49.8	50.8	57.8
				6	49.2	57.6	50	50.8	46.2	48.2	55	49	49.4	47.2	49.6	51.6	54.4	45.2	50.8	45.8	48	50	49.2	49	50.8	44.2	51.8	50.6	48.2	57.8	86.4	98	99.2	99	99.4	99.2	98	99	91	65	50	49	49	48.8	50.8	49.8	48.4	51.4	49.4
				7	48.4	51.8	48.4	55.4	46.6	52.2	49.2	45	48	51.8	47	50.4	50.6	47.8	48.8	46.2	50.4	47.8	48.2	55.4	49.8	41	50	51.4	52.2	64	93.4	99.4	99.8	100	100	100	100	99.2	97.2	69	51	47.6	46.8	49.6	46.8	47.2	56.4	45.6	51
				8	45.8	48.4	48	52.4	51.6	52.4	55	50.4	55.4	57.4	51.8	48.2	49.6	52.6	51.8	51.2	51.6	48.8	54.2	54.4	54.2	51	51.4	49	49.4	78.2	99.6	99.8	100	100	100	100	100	100	100	82.4	49.4	45.2	50.8	53.4	50.2	52.4	44.4	47.4	49
				9	50.2	49.4	46.6	55.8	53.2	51.2	47.2	54.8	53.6	52.6	49.8	46.8	54.6	51.2	52.8	49	53	46.8	55.8	46.6	49.2	54.8	52.6	48.6	48.6	72	98.6	99.8	100	100	100	100	100	100	99.6	84.4	46.2	46.4	50.6	49.8	46.8	44	48.6	51.2	50.2
		γ0=10-1	OC	1	52.6	48.8	55.2	48.4	48.4	52.8	50	46	52.4	52.6	51	47.8	51.2	50	46.8	47.4	52	52.8	46.4	51.6	47.2	52	51.8	50	45	93.6	100	100	100	100	100	100	100	100	100	97.2	47.4	47.4	50.2	42	49.6	48	51	49.2	48.4
				2	45.4	42.8	52.6	49.8	46.6	49.6	50.8	44.6	45.8	55.4	48.4	50.6	48.4	48.6	52	49.4	52	51.6	55.2	50.4	51.4	48.2	50.6	49.6	46.8	90.2	100	100	100	100	100	100	100	100	100	97	51.6	52.2	50.6	53.4	52	50.8	48.8	54.2	49.4
				3	56.6	52.6	51.2	50.6	48.2	50.6	46.6	53.8	50.2	51	54.8	56	57.6	51.8	50	51.4	48.6	50	43	46.6	48.6	49.4	50.6	51.8	49.4	59.4	95.6	100	100	100	100	100	100	100	98.8	70.8	48.6	46.2	48.8	50.2	45.6	52.6	52.6	49.8	47.6
				4	54	54	47.2	48.4	51.6	42.6	48.8	50	48.2	48.8	52.4	48.2	47	48.8	52.2	48.6	48.4	52.4	51.6	51	47.2	49.8	47.8	46.6	53.6	94.2	100	100	100	100	100	100	100	100	100	96.4	49.4	50	48.6	49.2	54.4	50.8	51	48.8	49.6
				5	48.2	45.6	49.8	51.2	50.8	48.8	50.8	53.2	55.8	48.4	50.6	50	51.8	51.2	50.2	47.8	49.8	46.6	52.4	54.6	53.2	47.6	47.8	48.6	49.8	85.2	100	100	100	100	100	100	100	100	100	95.2	49.2	54	51.8	50.6	48.4	51.8	48.8	52	54
				6	52.2	52.8	49	49.2	49.6	44.8	51.6	47.2	47.6	49.8	52	51.2	50.6	48.2	50.4	47	53.2	50.2	53.6	47.4	52.6	47.6	48.4	50.2	50.8	58	90.6	98.4	100	100	100	100	100	99	93.6	66.8	50.6	45.8	48.4	51.8	53.8	50.8	51.8	57.8	52.2
				7	47.2	47	52.8	52.6	44.8	44.2	47.4	49.8	46.4	51.8	49	47.6	49.8	50.4	46.4	52.2	50.2	45.8	49.2	52.6	48	53	50.2	52.4	52.8	79.6	100	100	100	100	100	100	100	100	99.8	83.8	51.6	48.2	53.4	49.4	49.4	51.8	52.6	49.6	48.6
				8	53.8	53.2	52	50.6	47.4	48.2	48.4	43	52.4	55.6	47	45	49.8	51.6	49.4	48	51.4	53.6	46.8	47.4	46.8	52.8	51.8	46.8	46	92.6	100	100	100	100	100	100	100	100	100	96.2	49	51.4	53	50	53	51	49.6	53	49.8
				9	48.6	48.6	53.4	50.8	50.2	52.8	48	48.4	52	45	47.6	49.2	49.4	50.6	51.4	52	53.2	50.6	48.8	46.8	49.2	51.4	47.4	51.8	55.8	93.2	100	100	100	100	100	100	100	100	100	96.8	44.4	51.6	46.2	49	47.6	48.6	46.4	49.4	52.6
			IT	1	53.4	47.8	48.4	48.2	51.4	49	51.8	49.4	55.2	49.8	51.4	49.6	50	49.2	48	49.4	43.8	49.6	48.6	48.2	49.4	50.8	54.2	46.6	47.2	74.4	99.2	100	100	100	100	100	100	100	99.8	84.8	48.6	50.8	50.4	49.2	50.8	54	52.2	52.8	52.2
				2	45.8	47.4	51.8	55.6	47.2	48.4	51.4	46.8	54.6	57.6	51.8	50	51.2	49.8	56.4	46.8	52.8	52.2	52.6	53.8	50.2	48.8	46.6	44.2	52.8	90.8	100	100	100	100	100	100	100	100	100	94.8	49.4	49	46.6	52	48.6	52.4	46.6	49.2	51
				3	49.6	51.6	52	54.8	51.4	52.2	50.8	48	55.8	53.4	52	50.4	51.4	44.2	48.2	50.2	51.4	50.8	48.8	42.8	50.2	44.4	50.8	52.4	47	63.2	96.2	100	100	100	100	100	100	100	98.8	73.8	48	48.8	52.8	49.2	50	50.6	49.8	51.4	48
				4	55	50.8	54.4	49.2	53.2	45	49.8	49.6	52	54.8	50.2	51	55.6	48.2	54.2	49.4	49.8	49.6	48.2	43	44.2	49.6	54.2	52.2	51.4	75.6	99.2	100	100	100	100	100	100	100	99.6	85.6	52.8	47	47.6	43.6	52.6	50	52.8	50.6	46.4
				5	54	53.2	52.8	56.2	44.8	49.8	53.4	49.4	52.2	52	48.8	46	45.4	50	50.6	46.8	50.6	49	50.8	54.4	49.8	48	46.8	44.8	49.4	73.2	97	100	100	100	100	100	100	99.2	98.6	80.8	55.6	56.2	52.6	49.8	52.2	54.6	49.2	53.4	52.4
				6	47	53	52.8	50.6	46.4	43	50	46.8	47.4	51.6	47	51.4	53.2	47.6	46	47.2	52.6	50.8	48.6	49.6	49.4	48.4	51.2	52.8	48.6	59.8	89.4	97.8	100	100	100	100	99	99.8	92.8	63.6	52.2	48.8	55	54.6	50.2	49.2	49.8	53.6	50.6
				7	53.4	50	52	50.6	47	43.8	46.4	45.6	50	47.8	52	49.8	49.8	49.8	48.6	55.4	43.8	43.4	44.6	46	50.4	50.8	56.8	51.8	51.2	65.6	95.6	99	100	100	100	100	100	99.6	96.4	70.2	49.8	50.6	51.4	52.4	52.8	56.4	50	45.2	44.4
				8	51.4	48.4	51.6	51.4	46.2	50.6	46.8	46.4	52.4	55.2	48.4	44	49.8	50.8	53.2	49.4	50.4	48.2	50.4	50.6	51	52.2	50.4	46	50.6	69.6	99.2	99.6	100	99.8	100	100	99.8	100	99	76.8	53.2	51.4	50.6	53	54.6	50.4	46.8	49.4	51.8
				9	49.2	48.4	49.6	52.8	56.8	50.6	48.6	50.8	49.4	48	46.4	46	49.8	54.6	51.6	47.4	56	52.8	49.8	48.4	52.4	51.6	51.6	52.4	51.2	74.6	99.6	99.2	100	100	100	100	100	100	99.2	79.2	46.6	52.4	51.2	47.2	47.4	46.2	45.4	50.6	45.4
			PR	1	48.4	49.6	52	50.4	51.8	54.4	51.4	46.2	50.8	53.6	54.8	49.6	51.6	49.6	54.4	44.6	45.4	47.2	49.4	48.4	53.8	55.2	47.2	51.8	49	69.4	99.2	100	100	100	100	100	100	99.8	99.2	84.2	49.6	51.4	45.8	49	51.8	51.6	49.6	49	50
				2	51.8	51.4	48.2	52	51.6	47.4	47.8	48.4	55.6	51.8	52.6	54.2	51.2	49	48.2	47.4	49	52.2	51.2	53.4	49.4	51	44.8	47.6	57	76.6	98	100	100	100	100	100	100	100	99.6	81.4	51.2	50.8	54	51.6	51.8	52.2	44.8	45.6	46.6
				3	49.6	47.2	51.2	53	47.4	52.6	50.8	49.8	56.4	48.6	52.4	53	53.4	49.2	49.6	51.6	53	51.2	48.8	45.4	53.2	47.2	52.8	50.2	45.8	57.4	89.8	98.4	99	99.8	100	99.4	100	98	93.6	63.6	45.8	50.2	52.8	47.4	47.2	51	50.4	52.4	49.4
				4	52.6	52.2	49.4	44.8	44.6	50	48	48.8	50	54.4	44.6	52.6	48.6	48.6	52.4	49.2	45.2	49.8	48.2	51	49.8	46.6	50.8	48	53.4	69.6	99	100	100	100	100	100	100	100	99.8	80.2	48.6	44.2	49.6	45.6	48	50.2	47.8	51.8	48.6
				5	50	49.6	47.6	49.2	47	49.6	52	49.4	54	54.4	54.2	51.4	50.2	54.8	53.6	51.4	53.2	51.4	54	53.8	47.6	52	45	51.8	49	70.8	98.2	100	100	100	100	100	100	100	99.2	83	44.4	47.8	47.4	50.4	54	50	49	51	57.8
				6	49.2	58	49.8	50.6	46.4	48.2	55.6	49.2	48.6	47	49.6	51.6	54.2	45.2	51	45.8	47.8	49.8	49.2	49.2	51	44.4	51.2	51	48.4	58	86.6	97.8	99.2	99	99.4	99.2	98.2	99	90.6	64.6	50	49.2	48.8	49.4	50.4	50	48.8	51.8	49
				7	48.4	51.6	48.4	55.2	46.8	52	49.4	45.4	48	51.8	47.2	50.2	50	47.8	48.6	46.6	50	48.4	48.2	55.4	50	42.2	50	50.8	51.6	63.8	93.2	99.2	99.8	100	100	100	100	99.2	97	69	50.8	47.8	46.2	49.6	46.8	47.2	56.2	45.4	50.8
				8	46.2	47.6	47.8	52.4	51.6	53.2	55	51.2	55.2	58	52.2	48.4	50	52.8	51.6	51.6	51.8	49	53.8	54.4	54.2	51.2	51.4	49.6	49.4	78.2	99.6	99.8	100	100	100	100	100	100	100	82	49.4	45	50.6	52.6	50.2	52	44.4	47.6	48.8
				9	50.6	49	46.6	55.6	53.2	50.8	47.2	55.2	52.8	52.4	50	46.6	54.6	51.6	52.8	48.8	53.4	46.8	55	46.8	49.2	55.2	53	48.8	48.4	72	98.8	99.8	100	100	100	100	100	100	99.6	83.8	45.8	46.4	50.6	49.8	46.8	45	48.2	51.2	50.2
		γ0=100	OC	1	52	48.2	55.4	48.4	48.8	51.8	49.6	46	53.4	54.4	49.8	48	50.8	50.4	48.4	47.2	51.6	52.6	45.6	51.2	48.6	51.8	51	49.4	45.4	91.8	100	100	100	100	100	100	100	100	100	96.8	47	46.4	49.4	44.2	48.6	48.8	50.2	48.8	47.8
				2	45.6	43.6	52	50.8	47.6	49.6	51.4	44.2	46.2	55.8	49	51	47	49	51.8	49.4	52.8	53.4	53.8	51.4	49.8	48.2	50.4	48.4	47.2	89.4	100	100	100	100	100	100	100	100	100	96.6	53.4	53.2	51.8	53.2	51.4	49.8	48.8	53.4	49.2
				3	55.4	53	51.2	49.8	48	51.4	46	52.6	51	50.4	55	54.8	58.8	52	49.6	50.8	50.4	50.8	43.2	45.6	48.8	48	50.8	52	48.6	59.2	95.4	100	100	100	100	100	100	100	98.6	70.4	46.8	47	48	50.4	45.8	52.4	51.8	48.8	49.4
				4	53.4	53.6	48.2	47.4	51.8	43.8	47.2	49.2	48	50.2	54.2	49.4	48.2	49.4	52.6	48.4	50.4	53.4	49.4	50	46.8	48.6	48.4	44	54.2	92.4	100	100	100	100	100	100	100	100	100	96.4	48.4	49.8	49.8	49.4	55.4	53.6	51.4	50.2	47.6
				5	48	46.6	49.4	50.6	50	48.8	52.6	51.8	55.8	48.4	50.4	49	50.6	50.6	50.6	47.6	47.4	45.4	52	54.6	53	47.4	48.2	49.6	49.4	84	100	100	100	100	100	100	100	100	100	94.8	50.2	53.4	51.2	50.2	47.6	52.2	49	51.6	53.6
				6	52.4	52.2	48	49.4	48.8	43.8	52	47	47	48	51.4	50.6	50.4	48.8	50.2	47.8	54.2	51.4	52.2	47.4	51.8	48.6	48.2	50.2	52.2	58	89.8	98.2	100	100	100	100	100	99	93.2	65.8	51.2	46.2	48.8	51.2	52	50.6	51.8	58.6	50.8
				7	47	47.8	52.8	52.6	45.4	43.4	47.2	49.2	47.6	51.4	50.4	47.2	49.6	50.4	46.4	51.8	50	45.8	50	53	48	52	50.4	51.6	53	78.2	100	100	100	100	100	100	100	100	99.8	83.4	51.4	48	52.8	48.6	51	52	53.2	49.2	48.4
				8	54	52.6	50.6	48.6	48.2	48.4	48.8	42	51.6	56	46.8	45.2	50.8	52	49	45.8	51.2	52	48.2	47.6	46.4	53.6	50.2	45.2	46.4	92	100	100	100	100	100	100	100	100	100	96.2	50	52.2	52.2	50.8	53.4	51	48.2	53.4	50
				9	48.6	48	52.8	51.8	49.8	51.6	48.4	48	51.6	45.2	47.2	50.6	49.2	51.2	52	51.6	53.8	51	50.6	46.2	50.6	51.6	48	52.8	55.6	92.2	100	100	100	100	100	100	100	100	100	95.8	45.6	50.6	46.6	49.8	48.2	48.8	47.6	50.4	51.2
			IT	1	52.8	48.2	49.8	49.4	49.8	48.8	52.2	50.8	55	50	51.4	49.8	49.8	49	48.4	48.8	44	48.6	48.6	49	50	49.8	53.2	46.2	49.8	74.8	99	100	100	100	100	100	100	100	100	84.6	49.2	51.8	50.8	49.8	50.8	52.6	50.4	51.2	51.4
				2	46.6	46	52.8	56.8	46.6	49.2	50.8	46.8	54.4	57.8	52.6	50.2	52.4	49.4	57	46.8	52.6	51.8	53.4	54.6	50.2	48	46.2	43.2	52.8	89.8	100	100	100	100	100	100	100	100	100	95	49.6	50.2	46.4	51	48	52	47.6	49.8	50.4
				3	49.4	51.6	52	53.8	50.8	52.8	49.8	49.4	56	53.6	52.6	49.8	52.2	45.6	46.8	50.6	51.6	52.6	48.2	42.6	49.8	44.2	51.4	51.4	45.2	62.8	95.6	99.6	100	100	100	100	100	100	99.2	70.4	47.8	49.2	52.6	49.6	50.6	50.6	50.8	51.8	49.8
				4	55.4	50.2	54.2	49.4	53.4	45.2	49.8	50.4	52	56.2	49	50.8	56	47.4	54.2	49.2	51	48.4	49.2	44	44.4	50.4	54.6	52	51.2	74.6	98.6	99.8	100	100	100	100	100	100	99.4	83	52.8	48.4	47.2	43.4	52.2	50	52.4	51.2	46.2
				5	54.4	52.4	54	56.6	45.4	49.6	54.2	48	50.4	52.2	49.2	45.2	43.6	51	49.6	47.4	50.6	48.6	52	52.4	51.2	48.4	46.6	45.4	49.4	71	96.8	99.8	100	100	100	100	100	99.2	97.6	79	55.6	55	52.2	50.4	51.6	54.2	48.8	52.8	53.2
				6	47	52.6	52	50.6	46.4	42.4	50.4	46.4	47.8	51.2	47.4	51.6	52.8	47.2	46.4	48.6	51.6	50.4	49.4	49.8	49.8	48.4	51.4	53.8	47.4	60	87.4	97.4	100	99.8	100	100	99	99	92	62.2	52	48.4	54.4	54.8	50.8	49.2	50	54.2	50.8
				7	52.4	50.6	51.6	49.8	47.6	44.4	46.2	46.2	50	46.6	51	50.8	50.8	50	48.8	56	44.4	42.8	45.2	46	50.6	51	55.8	52.4	51.2	62.8	94.2	99	100	100	100	100	100	99.4	95.6	69.4	50	49.6	52.2	52	54.6	56.6	50	45.6	43.6
				8	51.2	49.8	49.2	50.6	47	50.4	47.8	47.6	52.8	55.4	47.6	45.2	50.4	49.8	52.2	48.4	50.2	47	50.4	51.6	51.2	51.2	50.4	45.8	51.2	68.8	98.6	99.6	100	99.8	100	100	99.8	100	99	75.6	52	52.6	51.4	54.8	55.2	49.8	47	48.8	52
				9	48.8	48	50	52.4	56.8	51.6	48.4	51.2	48.8	48.6	46	46.2	49.4	52.8	52.2	47.2	56	53.2	51	48.4	52.8	52	51.6	52	51.4	74	99	99.4	100	100	100	100	100	100	99.2	78.2	46.2	52.2	50	47.6	47.4	45.8	46	48.8	45.8
			PR	1	49.6	49.4	51.6	50.8	50.6	53.8	51.6	47.2	50.4	54.4	54.6	49.6	50.6	50.2	54.4	45.6	45.4	48.4	49.8	48	52.6	55.6	47.8	51.2	49.4	69.6	99.2	100	100	100	100	100	100	99.8	99.2	83.4	50.2	49.4	44.6	49.8	52.2	51.8	49.8	48.4	49.6
				2	51	49.4	48.2	51.6	52	47.2	47.4	49	55	52	52.2	53.2	52	50.6	48.8	47.8	50.4	51.4	51	52.8	50	51.4	45.2	48.6	56.8	72	97	99.6	99.8	100	100	100	100	100	99.2	75.6	51	51.4	53	51.6	51.2	51	45.8	45.8	46.8
				3	49.6	48	50.8	53	46.2	51.6	50.8	49.2	57.4	49.6	53	52.8	51.8	48.6	49.6	52.4	53.4	51	48.6	45.8	52.8	48	52.4	51.2	45	56.6	88.8	97	98	99.6	99.8	98.8	99.4	97.6	90.8	60	45.6	49.8	54.2	47.2	47.2	52.6	49.8	52.6	48.6
				4	51.6	52.2	50.2	45	44	50.8	49.6	48.2	50	53.6	44.6	51.8	49.6	48.6	51.4	48	45.8	50.8	48.2	50.6	51	46.8	51	47.6	54.8	66.8	98.6	100	100	100	100	100	100	99.8	99.2	79	49	44	50.4	45.2	48.6	50.8	48.4	52.2	48.6
				5	49.8	49.2	47	49.8	49.2	49.4	50.8	48.8	55.4	52.6	53.6	50.6	51.6	55.4	54.8	51.6	52.4	51	55.6	52.4	47.6	52	46.8	51.8	49.8	69	96.8	100	100	100	100	100	100	100	99.2	82	44	47.4	47	50.6	54	48.8	48	50.8	57.8
				6	49.8	58.2	50.6	50	46	49	54.4	48.6	48.6	47.8	50.2	52.6	54	46	49.2	46.6	47.4	51.6	49	49.4	52.6	43.6	51	52	48.8	55.8	86	97.4	99.8	98.6	99	99	98	99	87.8	62.8	52	49.4	50.4	48.6	49.4	51	49	50	50.2
				7	47.8	51.2	48.8	55.2	47.2	51.4	49.4	45	47.4	51.4	48.8	50.4	50.2	48.8	48.6	48	49.4	48.4	47.8	56.8	49.8	42	50.2	49.4	50	61.2	91	99	99.6	100	100	100	100	99.4	93.6	66	51	48	45.4	50.8	47	45.6	56.4	47.6	51
				8	45.2	45.8	47	52	53	52.6	56.6	51.6	54.6	58.8	53	47.2	50	53	51	51.8	51.8	49.4	54.4	55.4	56.2	51.8	51.2	49.6	49	76.4	99.4	99.8	100	100	100	100	100	100	99.8	79	50.6	44.6	50.2	53	50.6	53	45.2	48.4	49
				9	49.4	49	46.2	54.8	52.2	50.4	46.8	54.6	52.4	53	50.2	47.8	55	50.2	53.6	48.4	54	47	56.2	47	50.6	55.6	53	48	47.4	71.8	98.6	99.8	100	100	100	100	100	100	99.2	82.6	45.6	46	50.2	49.4	46.4	45.8	48.4	49.8	51.8
		γ0=101	OC	1	50.4	49	55.2	46	46.8	51.4	49.2	47.6	52.6	52	51.4	47.8	50	50.8	50.6	47	50.2	50.2	45.6	51	48.8	50.6	49.4	49.6	46	92.2	100	100	100	100	100	100	100	100	100	96	47.2	45.8	48.2	44	47.2	49.2	51.2	49.8	48.8
				2	45.6	42.2	52.8	49.8	49.2	49.2	48.4	45.6	46.4	54.2	48.2	49.8	46.4	46.8	53.2	51.2	51.8	53.2	54	51	49	49.6	51	48.6	46.4	87.6	100	100	100	100	100	100	100	100	100	95.2	52	54.2	50	53.6	52.6	50	48.8	52.6	51.4
				3	53.8	55	53	49	47.8	51.2	45.8	52.6	51.2	51.6	56.4	53.2	57.8	52.8	49.4	52.2	50.2	49.8	43.6	45.6	47.8	49.4	51.4	51.8	49.6	59	94.8	100	100	100	100	100	100	100	96.6	70.8	47.4	48.8	47.4	49.6	46.2	52.8	51.6	48.8	49.4
				4	51.2	55	49.4	48.2	51.6	47.4	47.4	48.6	48.6	48	54.4	50.8	47.8	52.4	51.4	47.2	52.2	54.8	49.6	47.8	46.8	48.2	48.6	43.6	54.4	90.8	100	100	100	100	100	100	100	100	100	94.2	46.6	51.4	49	48.8	55	53	53	49.2	47.8
				5	49.4	45.8	48	50.4	50.2	48	52.8	51.6	56	47.8	48.4	50.6	51.6	50.6	50	51.4	48.4	43.8	54	54.8	53	48.2	47.2	50.2	50.8	82.8	100	100	100	100	100	100	100	100	100	92.8	50	52	50.6	49.6	46.8	53.2	48.2	51.8	53.2
				6	53	54	48.6	50.4	50.2	44	51.8	47.4	46.2	49.2	52	51.4	49.2	48.6	49.8	48.4	53.2	50	53.2	47	52.6	49.2	48.8	49.8	52.2	60	86.8	98	100	100	100	100	100	99	92.4	65.8	51.4	48.4	48.4	51.4	51.8	52	52.6	57.4	49.2
				7	50.6	48.8	52.2	54	48	42.6	46.6	50.2	49.4	52.2	48.8	48.2	47.6	50.4	46.6	52	51	47	49	53.8	46.8	53.8	50.2	51	51.6	76.6	99.8	100	100	100	100	100	100	100	99.8	81.8	47.2	49.8	51	51.4	48.6	48.4	52.4	49.6	49.2
				8	54	53.2	54.2	45.2	49.2	48	49.6	43.4	50	56.2	47.6	46.8	48.8	52.8	51.6	45.2	50	50.8	49.6	51.2	46.2	53	48.4	44.6	48.8	88.4	100	100	100	100	100	100	100	100	100	95	47	53.8	51.8	54.2	53.4	51	47.4	51.4	49.6
				9	48.8	48.4	51	50.6	50.4	51.8	49.4	50.8	49.6	45.6	48	51	51.4	50	51.4	51.4	54.2	51.6	48.6	49.6	49.6	52.2	49.8	54.2	55	88.8	100	100	100	100	100	100	100	100	100	94.2	45.8	52	49	49.4	47.6	50.6	48.8	49.8	51.8
			IT	1	52.4	47.6	49.8	49.2	50.6	47.4	48.6	51.4	56.4	49.4	49.2	50.4	49.4	49.2	48.6	49.6	44	46.6	48.2	51.2	49.2	52.4	52.8	50	49.2	75.4	98.4	100	100	100	100	100	100	100	100	84.8	52.4	50.4	52	49	51	53.2	48.4	52	51.6
				2	46.2	47	53.8	56	45.4	48.2	49.8	48.4	55.8	60.4	54	51.4	52.4	49.4	56.4	47.6	53	52.8	51.8	55.6	51.2	49.2	47	46	51.8	85.6	100	100	100	100	100	100	100	100	100	92.8	50.8	52.8	48.6	50	48.6	52.8	48.4	49.6	51
				3	51.8	49.2	53.4	53.2	52.6	52	49.6	46.6	57.2	55.2	53.6	50.8	51	46.8	48.2	52	51	49.6	48	44.2	48.8	47.2	51.4	51.4	45.4	58.6	91	97.6	99.4	99.8	100	100	99.8	99	89.8	63	47.8	47.8	52.4	50.6	50.4	53	51.2	51	49
				4	52.6	49.6	54.6	50.2	53.8	44.6	49.8	50	53.6	51.8	48.6	51.8	54	48.2	53.2	48	52.4	48.2	49.8	44.2	44	49.8	54	53	50.6	67.8	96.8	99.8	100	100	100	100	100	100	98.8	74.4	52	47.4	48.8	43.8	52	49.6	53.8	51.2	45.6
				5	52.4	51.2	51.4	54.2	44.4	47.2	55.4	46.2	52.4	49.4	52.4	44.2	43.8	51	48.6	46.6	50.4	49.4	52.2	53	48.6	49.6	47.6	45.6	47.2	66.2	92	99.8	99.8	100	100	100	100	98.6	94.8	72.6	56.6	54.8	51	51	51.8	53	47.4	52.4	52
				6	47	53.8	50.8	49.4	46.4	44.4	48.8	44	48	50	48.4	49.2	52.6	47	47.6	49	52.8	50.8	48	50.6	50	49.6	50.8	52.2	49	58	83.8	94	99.4	99.2	99.6	98.8	97.8	96.2	86.8	59.2	51.2	47.8	53.2	55.4	53	50.4	48.8	55	49.8
				7	52.8	49.8	51.4	50.6	45.2	45.6	45.6	44.2	49.8	48.2	50	48.8	49.8	49.2	50	54.8	45.6	43.6	46	47.4	49.8	50.4	53.4	51.4	51.2	57	86.2	97.4	99	99.6	100	99.8	99.8	97	91	61.2	50.6	49.6	51.8	53.4	54	54.8	48.4	46	44.2
				8	54.4	48.8	47.4	49.2	46.4	50	49.4	49.2	54	54.8	48.6	46	49.8	50	50	47.8	49.6	48.2	50.4	50.6	51.2	51.8	49.4	46.4	50.4	64.6	95	99.2	100	99.8	100	100	99.4	100	98	70.2	50.6	52.8	51.4	54.4	54.4	49.6	47	49	50.6
				9	49	45.6	48.2	52.6	58.2	52.8	49.8	49	50.8	49.6	45	48.4	48.8	53.2	51.6	46.8	54.6	53.2	50.4	47.8	51.2	52	50	50.8	54.4	72.8	97.4	98.2	100	100	100	99.8	100	99.4	99	72.8	46	49.8	50.6	49	46.8	46.2	47.6	48.4	45.2
			PR	1	50	50	52.2	50.6	49.8	52.6	49.2	46.4	50.4	55.6	53.6	50	50	48.6	52.6	44.6	46.4	46.6	50.2	48.4	51.4	56	48.8	49.4	49.2	68.4	99.4	99.8	100	100	100	100	100	99.6	99	82.4	50.4	52.8	46.4	49	51.8	51.6	49.6	46.4	47.6
				2	49.4	49.2	47.8	51.8	52.8	48.8	47.6	49.2	56.6	52	52	54.8	53	49.4	48.2	46.8	52	52.4	49.8	53.8	52.4	50.4	45.8	49.8	57.4	62.8	90.2	97.6	99.2	99.8	99.4	99.4	100	98.8	97	64.8	50.6	52	52.4	51.4	51	51.2	46.2	46.6	45.4
				3	50.2	50.2	52.2	53.2	48.2	52.2	49	49.4	57.2	51.2	53	50	49.6	48.6	49.4	52.8	53.8	50.4	47.4	44.6	52.8	48.8	52	52.8	44.8	53.8	75.2	90.4	96.2	97.2	96.6	96.6	97.2	93.2	77.6	52.2	45.2	48.8	53.6	47.6	48.2	51.8	51	52.2	47.2
				4	53.4	51.8	49.8	45.8	46.8	52.2	50.2	47.2	49.4	52.6	44.6	52.8	48.8	46.2	48.2	47	44.8	49.2	48.4	52.4	52.2	47.4	51.2	46.2	55.8	62.8	93.2	99.6	99.4	100	100	100	100	99.8	96.2	71.2	49.8	45	49.4	44.6	48.8	51.4	48.6	52.4	49.2
				5	50.6	49.4	47	51.2	48	50.2	50.8	48	55	51.8	53.8	48.8	49.2	55	54.4	52.2	50.6	52	55.4	51.6	47.4	51.6	47.6	50.6	48	62.4	94	99.2	99.6	99.4	100	100	99.8	99.6	97.2	73.2	44.4	48.4	46.8	51	53.6	50.6	49	51.2	59
				6	50	58.6	50.2	49.4	43.4	46.2	54.2	50.2	47.4	47	50	52	52.6	46.6	48	47.6	47.4	52	49.6	49	52	44.8	51.2	52.2	48.8	55.8	79.6	90.2	99.2	97.8	98.2	98	97.6	96.8	81.8	60.4	51.2	49.4	49.8	51	49.8	50.8	48.4	50.4	49.2
				7	49.8	50.8	50.4	54.2	48.2	49.2	51.4	44.4	46.8	52.2	48.2	49.4	51.2	51	48.6	46	49.6	48.2	49.8	57	48.4	43.4	47.8	48.2	53.2	57.6	84	96.8	99	100	99.6	100	99.8	96.8	87.6	61	50.6	47.8	45.2	52	46.4	47.2	53.8	48	50.2
				8	47.4	48.4	47.4	53.2	51.8	53	55.4	50.8	54.4	58.8	50.8	45.6	47.6	52.2	50.8	49.6	52.2	52	54.4	54.4	54.4	52.6	52	51	47.4	69.8	98	99.4	100	100	100	100	100	100	99.2	73	48.6	41.4	52.2	54.4	53.4	52.8	45.8	48.4	50.4
				9	49	51.4	48.4	53.8	52.8	51.6	47	54.4	51.4	53.4	50	44.2	55.2	52.4	53.2	47.8	50.8	46.4	55	46	50	53.2	51.8	48.6	46.2	70.8	98.8	99.4	100	100	100	100	100	99.6	98.8	75.4	47	46.2	50	50.8	46.8	46.4	48.8	50.8	52.2
		γ0=102	OC	1	50	49.8	54.6	46	46.4	51.4	46	48.8	53.6	52	52.2	48.6	51	50.4	52	46.6	50.8	50.2	46	48.8	49.6	51.2	49.8	48.4	44.8	89.4	100	100	100	100	100	100	100	100	100	95	47.2	47.2	50	46	47.4	49.4	46.4	47.8	49.2
				2	46.2	43.4	50.2	48.4	49.6	48.6	47.2	48.4	46.4	53.2	49	50.2	46.8	45.2	53.6	52.4	50.8	53.2	53.2	51.4	45.8	50.4	52	50	46.6	86.4	100	100	100	100	100	100	100	100	100	94.4	53.4	53.2	50.8	50.8	52.4	47	49	51.8	51.6
				3	55.8	57.2	53	49.8	48.8	52.2	44.4	51.2	51.4	52.2	56	53.2	55.8	52	47.4	52.8	50	49.6	43	44.8	46.2	49.4	50.4	51.4	48	60	93.4	100	100	100	100	100	100	100	95.6	68.2	48.4	51.4	49.4	48.8	46.2	53.4	51.8	49	48.6
				4	50.6	56.6	49.8	48.2	50.2	48.2	47.6	47.4	48.4	48.2	54.4	49.2	48.4	54.8	48.4	48	52	53.8	47.8	49.2	48.2	49.4	48	41	53.6	89	100	100	100	100	100	100	100	100	100	93.6	46.6	51.6	50.8	47.8	55	52.8	52.4	47.2	44.6
				5	49.2	45.6	48.2	52	49.4	46.6	51.8	52.2	55	48.8	50.2	47.6	51.4	48.6	50.6	52.2	47.6	44.8	50.4	54.4	51	51.2	50	48	52.6	81.8	100	100	100	100	100	100	100	100	100	91.4	50.4	51	50.6	49.4	48.2	53	48.8	52.2	53.4
				6	52.6	53.2	48.8	48.4	48	43.6	52	48.6	44.8	50.4	50.8	51.2	48.8	50.2	50.6	48.4	52	51.2	52.2	46.4	52.8	51.2	51.8	50.6	51.2	59.2	86.4	98.4	100	100	100	100	100	98.6	91.6	64	52	49.4	47.4	49.6	52.4	50	53.8	56.6	47.4
				7	50.8	49.8	52.8	55	46.6	40.8	47	50.4	51	53.6	47	49.2	48.2	50.8	46.4	49.6	49.8	47.4	48.6	53	48.6	55.6	50.4	49.8	51.8	75.6	99.2	100	100	100	100	100	100	100	99.8	79.8	48.6	51.6	53.2	53	47.8	50	52.4	50.6	48.4
				8	54.2	52.2	56	46.2	46	51.8	50	46.8	50.4	54.4	48.6	45.2	48.6	51.6	52.4	46.4	49.8	49.6	50.2	50.2	47.8	52.8	47.2	45.2	49.4	85.4	99.8	100	100	100	100	100	100	100	100	95.2	46.6	53.8	52.4	53.8	52.4	53	48.4	51	50.2
				9	48.6	48.4	50.6	52.2	48.8	52	49	52	50.2	45.6	48	50	49.8	47.8	51.4	51.2	54.8	50.6	48.6	49.6	50.8	51.4	50.8	53.4	54.2	86.6	100	100	100	100	100	100	100	100	100	92.8	44.6	53.6	48.4	50	47.6	51	49.6	46.8	53.8
			IT	1	53	46.2	48.8	48.2	49.6	48.2	49.2	51.8	54.2	47.8	49.6	51.2	49.2	49	48.2	47.4	44.8	46.6	50.2	52.2	50.8	52.4	52	48.8	49.6	74.6	98.8	100	100	100	100	100	100	100	100	84	51	51.6	51.8	48.2	51.6	54.4	51	49.6	50.6
				2	46.8	49	53.8	57.8	46.8	48.4	48.2	47.2	57	59.8	55.4	53	52.4	49.6	53.2	46.6	54	54	48.6	53	50.2	50.8	46.6	45	50.8	76.8	98.6	100	100	100	100	100	100	100	99.6	85	51	52.6	51	49	52.4	52.2	50.2	49.6	51.8
				3	52	49.8	52.6	52.8	50.8	51.8	49.2	46.4	55	53.6	53.2	50	48.4	46.4	46.8	53	52.6	49.4	46.6	45.8	49.6	48.2	52.6	49.8	44.8	53.4	79.6	87.8	94.4	97.2	97.6	97	96	92.4	75.2	57.2	47.4	47.2	53.6	50.6	50.4	53.6	52.2	51.8	47.6
				4	51.6	50.8	54.8	51.2	52.8	45.8	50.6	50.6	53.6	50.4	49.8	53	53.2	49	51.6	44.6	51.6	48.4	49.6	44	45.6	49.8	54.2	53	50	61.6	94.8	98.8	100	100	100	100	100	99	98	68.6	51.8	48.8	45.6	43.6	52.4	49.2	54.2	51.6	45.4
				5	53	49.4	51	53.8	46.6	46	54	46.2	51	48	51.2	43.8	44.8	49.4	50	47.6	50.4	50.2	53	53.8	47.6	51	48.4	44.4	50.4	62	85.4	98.4	99	99.8	99.4	99.4	98.8	97	88.8	66	56.4	55.6	50	53.8	52.4	53	48	52.2	53.4
				6	47.4	53.8	51.8	49.2	45	45.6	46.8	45.6	48	49.4	50.6	49	51	46.2	47.8	47.8	52.4	48.8	48.8	49	50	49.2	52	51.8	47.2	55.4	75.4	90.6	97.8	97.8	97	96.4	95.8	94.6	77.6	57.4	49.2	46.8	52.6	54.2	51	52.4	50	55.6	49.6
				7	51.8	50.2	49	50.2	46.6	43	46	44.8	49.8	49.2	50	49.4	51.2	48.6	49.2	53.2	45.8	41.8	47.4	48	49.2	52.6	53	51.8	50.6	52	77.2	91.8	97.4	97.8	98.6	98.2	99	93.4	82.6	55.2	50.4	48	52	54	54	54.2	48.4	44.6	42.2
				8	54.2	49.4	47.2	48.2	47	49.2	51.6	47.8	54.2	53.8	48	44.8	51.8	50.4	50.4	46.6	49.6	48.2	49.4	51.6	50.6	51.8	47.4	46.2	51.4	60	92	98.6	99.8	99.8	99.8	100	99.2	99.6	94.6	64.2	50.6	52.4	52	54.6	53.8	49.8	47.4	49.2	51.4
				9	49.4	45.6	47.8	52.8	56.6	50.2	51.2	46.2	51.2	50	44.2	51.8	51.2	52.8	51.8	48.2	51	54	52.8	46.8	52.8	48.8	49.2	53.6	53	66.6	95.2	97	99.8	99.8	100	99.8	100	99.2	96	66.2	45.8	50.6	49	48.6	45.2	44.6	48.2	49	46
			PR	1	51.2	51	51.6	50.2	50	49.6	50.6	47	51.2	55.8	54	51	49.4	48	52.4	46.6	48	48.2	51.2	51.8	52.4	56.6	46.8	48.4	50.4	65.8	99	99.8	100	100	100	100	100	99.6	99	80	50.8	50.4	47.4	48.6	51.2	51.8	52.4	47.4	48.2
				2	46.8	49	53.8	57.8	46.8	48.4	48.2	47.2	57	59.8	55.4	53	52.4	49.6	53.2	46.6	54	54	48.6	53	50.2	50.8	46.6	45	50.8	76.8	98.6	100	100	100	100	100	100	100	99.6	85	51	52.6	51	49	52.4	52.2	50.2	49.6	51.8
				3	49.6	50.6	51.4	53.8	49.6	52.2	49.4	49	55.4	52.6	51.8	48.8	47.2	46.8	50.2	51.6	55.8	49.6	48.6	43.8	53	48.2	52	51.4	46.8	52.4	59.4	73.4	82.2	88	89.6	88.4	83.6	77.6	65	49.2	43.4	50	51.6	49.2	47.8	51.2	51.2	53	47
				4	52.2	52.4	53	48.2	47.4	50.2	48.4	45	48.4	52.8	45.2	53.4	50	47.6	47.4	45.2	44.4	49	49.2	53.8	52	50.2	51	46.6	55.8	52.8	85.8	97.2	98.4	99.4	100	100	99.6	98.2	85.4	63.4	48	46.2	47.6	42.6	48.2	51.6	47.6	54	48.4
				5	50.6	51.6	46.4	49.8	49.4	51.4	49.6	48.6	54.2	51.2	53.8	48	50.2	53.2	53.6	53.2	50.2	52.4	56.2	54.4	47.8	53.8	47.2	50.4	47.8	57.8	82.4	96.6	98.2	99	99.8	99.6	99.2	97.4	90.2	64	46.2	49.6	46.2	50.2	53.2	51.2	48.6	51.2	58.4
				6	50	59.2	48.4	48.6	42.4	44	53.2	48	46.6	47.2	49	53.2	55	47.4	48.8	48.2	46.6	52.2	50	50.8	51	47	50.2	53	48.8	53	73.4	87	94	95.2	95.2	97	95.8	90.6	73.6	57.4	51	50.2	51.2	49.8	51.2	53	50.6	52.8	49
				7	50	52	52.4	54.6	48.2	49	52	42.6	42.2	51.4	48.2	50.2	52.4	52.6	48.4	46.8	48	47.6	47.8	56.6	47.2	45.6	46.4	46.6	53.6	54.4	76.6	92	97	98.4	99.4	98.6	98.2	94.2	80.6	57.4	50.4	48.8	46.2	52.4	45.4	47.6	51.8	50.2	50.2
				8	48.2	47.6	49.6	54.2	50.8	52.8	54.6	51.4	53.2	61	49	46.6	48.6	50.6	52.4	49.6	52.2	52.8	55.6	54.2	55	53.4	51.4	50.4	48	63	94.8	99.2	100	100	100	100	100	99.8	95.8	67	47.6	41.8	52	54.2	52.2	51.8	46	47.8	50.4
				9	49.8	50.8	46.8	52.6	51.6	51.8	48.4	53	51.6	53.2	48.8	43.6	54	51	51.8	47.8	52	46	56	46.6	50.6	53.4	53.6	48	48.6	68.2	94.8	98.8	100	99.4	99.8	99.6	100	99.6	96.8	65.2	48.6	44	48.6	51	46.2	47.4	49	52	52
		γ0=103	OC	1	48.4	48.8	53.8	48.4	47	51	46.6	49.4	53	50.8	53.2	49.2	51	51	52	46.4	51.2	51	46.8	49.6	50.6	50.6	49.6	47.6	43.8	89	100	100	100	100	100	100	100	100	100	94.4	46.8	47.4	49.4	45.2	49.8	49.8	47.2	49	49.2
				2	47.2	44.2	50.2	48	51	48.8	47.6	46.6	47	53	49.6	52	46.8	44.4	54.4	52.2	50.2	52.2	53.4	50.6	45.2	50.4	52.4	49.2	46.2	86.2	100	100	100	100	100	100	100	100	100	94.8	53.4	51.8	50	50.2	52	48.8	48.4	51	50.6
				3	55.8	57.2	52	50.4	48.4	52.4	46	50	50.8	52.6	56.4	55.6	55.8	51.8	47.8	52.4	51.4	49.6	43.4	44.4	46.4	50.2	50	51.2	48	59.4	94	100	100	100	100	100	100	100	95.4	67.4	48	52	49.8	48.8	47.6	52.8	51.6	49	48.2
				4	50.2	55.6	51.4	48.2	49.8	48.6	48	49.4	48.4	49.6	54.2	48	48.2	55.2	48.6	46.2	51.8	54.4	47.6	49.2	48.2	49.6	48.2	40.6	53.2	89	100	100	100	100	100	100	100	100	100	94.2	46.8	51	52.6	48.4	54.6	53.8	51	48.6	47
				5	49.8	45.6	47.8	51.2	49.8	46.2	51.2	53.8	56.2	49	49.8	50.8	51.8	48.6	51	52.2	47.4	43.6	49.2	53.2	51.2	51.8	51.2	49.6	52.8	81.4	100	100	100	100	100	100	100	100	100	91	49.8	52.4	50.2	49.2	49.4	52.6	47.6	52.6	54.2
				6	52	52.4	49.4	48	48.4	43.4	51	49	46.4	50.4	49.4	51	47.2	50.4	50.4	48	52.4	50	54.2	48.2	53.8	51.6	52	51.4	52	59.4	86.2	98.4	100	100	100	100	100	98.4	91.4	64.4	53.6	49.8	48.2	50.8	53.6	50.8	53.6	57	47.6
				7	50.4	50.4	52.8	54.6	46.2	40	48	49.2	51	54.4	49	49	48.2	51.4	46.6	50.6	50.2	47.8	48.4	52.4	48.8	54.2	49.4	50.2	51.8	76.2	99.2	100	100	100	100	100	100	100	99.8	79.8	50.2	50.6	53.6	52.6	48.4	50.2	52	50	47
				8	54.6	53	53.8	47.4	46.4	53	51.4	47.8	49	55	49.6	45.6	48.8	52.4	53.4	47	50	50.4	50.2	50.4	46	52.8	48.4	45	48	85.2	99.8	100	100	100	100	100	100	100	100	94.8	47.8	53.4	52.6	54.4	54	52.8	48.4	49.6	50
				9	48.2	48.2	51.4	52.6	49	50.8	49.2	51.4	50.4	46.6	47.8	50.6	48.2	48.4	51.4	52.2	55.2	52	48.8	49.2	50.4	49.8	51.4	52	54	86.6	100	100	100	100	100	100	100	100	100	92.6	43.2	51.4	48.6	49.6	46.2	50.6	49.8	48	53.6
			IT	1	51.8	45.6	48.4	48.6	50.8	48	49.8	51	54.4	47.8	50.6	50.6	48.4	50.2	47	48.6	45.4	46.4	50.4	52.2	50.8	51.8	52.2	48.4	49	72.2	98.6	100	100	100	100	100	100	100	99.8	83	50.6	52	52	47.4	51.6	53.8	49.8	52	51
				2	46.8	49.8	52.8	57.2	47.6	49	48.2	48.2	56	57.6	55.2	53	52.2	49.8	51.2	47	54.6	54.4	48.2	52.4	50.8	51.4	46.6	44.8	51	68.2	98	99.6	100	100	100	100	100	99.6	98.8	74.8	51	53.4	52	49.4	52	50.2	49.2	49.8	51.6
				3	51.2	49	52.2	53	50.6	51.8	48.8	45	54.8	53.4	54.6	49.4	48.8	44.6	46.6	51.6	52.6	48.8	46.2	45.8	50.4	48.8	52.2	49.6	45	53.8	71.8	83.4	88	93.6	95.4	94.6	92.6	85.8	69.6	55.2	48	48.2	52.8	50.8	51	54.2	51.6	51.4	48.4
				4	52.2	49.2	55.8	51	52.2	46.2	51.6	50.4	53.2	50.2	50	52.4	53	50.8	51.2	45.8	51.2	49	48.6	43.4	45.6	50.6	52.6	52.8	48.6	59.2	92.4	97.4	99.8	100	99.8	100	100	98.6	95.4	66.6	52	49.4	45	42.6	51.8	49	53.8	51	44.8
				5	53.2	49.6	50.8	55	46.8	46	53.8	46.4	50.2	48	50.8	42.6	43.4	48	48.8	48.6	50.4	49.6	52.8	53.8	48.6	51.8	47.6	45.4	49.4	59.8	82	96.2	98	98.8	98.4	99	98	95	82.6	63.2	57.4	54.2	50.8	54.2	52	52.2	49.4	51.8	54
				6	47.8	54	51.4	49	44.4	45.4	47.6	46	47	48.8	49.6	48.6	50.6	46.6	47.2	49.2	52	48.2	47.8	48	49.4	49	51.4	50.8	46.4	54.4	72.8	88.2	95.4	95.4	95.2	96	94.6	91.6	74.2	56	49.2	47.8	53.2	54.4	51	52.8	51.4	56.2	49.6
				7	51.8	51.2	48.8	51	46.4	43.8	45.6	46.6	49.8	48.8	49.8	49.6	50.4	49.6	49	51.8	47	43	47	46.8	50	51.8	53.2	52.6	50.6	52.6	69.8	89.2	95.6	96	97.4	96	97	90.6	79	53.8	48.8	48.4	52.2	53.8	54	53.6	47.4	43	42
				8	53.6	49.6	47	48.6	46.6	50	51.6	46.8	53.6	53.8	49	45	50.6	51.6	51.2	47.4	49.4	48.6	49.2	49	50	52.4	47.2	46.6	51.6	58.2	88.4	97.6	99.8	99.8	99.8	100	99.6	99	93	63	50.8	54.8	53.6	55.4	52.4	49	46.6	49.6	51.8
				9	48	45.2	46.4	54.6	55.2	49.8	51.8	47.4	50.8	50.8	46	51.2	51.4	52.8	50.2	47.6	51.6	53.8	52.4	46.6	53.4	48.4	50.2	52.2	52.2	62.8	90.8	97.8	99.2	99.2	99.8	99.8	99.8	99	93.8	62.6	47	50.4	48.4	47.6	46	44.6	47	50.8	46.2
			PR	1	51	51.4	52	49	50.4	50.4	51.2	46.4	50.8	55.6	53.2	51.4	49.4	47.4	53	46.6	46.8	49.4	51.2	53.4	51.6	57.6	46.4	47.8	50.8	63.2	98.6	99.6	100	100	100	100	100	99.6	99.6	78.2	51.2	49.8	47.6	48.2	51.8	51.2	51.8	48.6	48.8
				2	49.2	47.4	48	53	52.8	50.4	46.4	50	55.4	51.8	54.2	52.6	52.4	50.6	48	47	51	52.2	49.6	51.4	53.4	51	46.6	49	56.6	57.8	68.8	84.2	92.4	96.6	95.6	95.6	95.4	88.6	71	50.2	51.2	50.6	54.4	50.4	52.2	52.8	46	45.2	46.6
				3	48.2	50.6	51.8	53.4	48.4	51.8	48.8	49.2	55	52.6	52.4	48.4	46.8	46.8	49.8	51.4	54.4	50	48.8	42.4	53	49.4	53	51	46.4	52.4	57.6	66.8	77.4	82	83.2	82.4	77.6	69.8	62	47.4	43.6	49.6	51.2	49.2	48.4	53	51	52.2	46.8
				4	51.8	52.2	53	48.2	48.2	49.4	50.2	45.6	48.6	52.6	45	53	50.6	46.2	46.6	44.8	45	50	48.2	53.2	52	50.6	51.4	47.6	55.8	49.4	79.6	93	96.6	99	99.8	99.6	99.4	96	81.2	60.6	48.4	46	47.8	43	48.8	51.6	48.8	53	47.8
				5	48.6	50.2	47	50.4	48.4	51	51.6	48	53.8	50.4	55.2	48.4	48.8	53.4	54.2	54.2	51.6	52.8	56.4	54.8	48.6	53.4	48.2	50.4	49.8	56.2	73.4	94.2	97.6	99.2	99.2	99.6	98.6	95.4	85	60	46.6	49.6	46.6	49.8	52.2	49.2	48.8	50.6	58.8
				6	50.8	57.6	49.2	48.8	42.6	45	52.6	47.4	47.8	48	49.4	53.4	53.6	47.2	47.8	48.2	46.6	52.8	50.2	50.6	51	47.6	50.4	51.8	49	52.6	70.4	83.2	91.2	93	94.8	93.4	92.8	86	69	56.8	50.8	48.8	49.8	49	52.2	53.8	51.4	54	48.4
				7	50.6	50.8	52.4	55	47	50.2	51.4	42.8	43.8	51.6	46.4	50.4	51.8	53.2	48	47	48.8	47.6	47.2	55.4	47.8	46	45.2	45.8	53	53.2	70.4	90	94.8	97	98.4	97.6	96.8	91.6	77.4	57	50.6	48.6	46.6	52.6	45.2	48.6	50.8	52.4	49.4
				8	49.2	46.8	49.6	54	50.2	52.6	54	51.6	53.8	60.4	49.2	46.8	47.2	50.6	52.8	49.6	52	52.6	55.6	54.8	55.2	53.4	51.6	50	47.8	61	92	98	100	100	100	100	99.8	99.8	93.8	64.4	49	41.2	52.2	53.6	54	52	46	47	51.6
				9	49.2	50.2	46.4	52.8	52.4	51	49.2	55	52.6	54	49.4	44.2	54.2	52.2	52.2	49.8	52.4	46.6	54.8	46.2	51.2	54	52.6	48	49	66.6	92.6	98.2	100	99.4	99.8	99.6	99.8	99.6	94.2	63.2	48.4	44.8	48.4	51	44.8	48.6	48.4	51.4	52
	LCMV		OC	1	50.6	48.4	52.6	50.4	50.2	52.4	48.2	45	52.4	54.4	47	52.6	54.4	53.4	54.2	51.6	52.6	51.6	50.2	53.6	51.4	53.2	52	53.4	53.8	91.8	100	100	100	100	100	100	100	100	100	97.8	50.4	54.4	50.2	50.8	46.8	53.8	48.2	49.4	53.6
				2	46.8	45.4	52	52.2	51	52.2	50.6	41.6	45.2	52.4	52.4	58.6	52	48.6	53.4	54.4	53.6	51.4	53.2	52.6	55.2	50.6	53.6	52.8	57.4	91.6	100	100	100	100	100	100	100	100	100	98.2	53	53.4	58	53	56.2	49	49.8	53.4	54
				3	58.4	55	50.6	47	48.6	51	50.6	55.2	54.4	53	51	51	51.2	52	53	50.2	45.8	49.8	48.4	45.4	52.6	52.8	52	50	50	71.6	97.8	100	100	100	100	100	100	100	100	79.2	47.2	51.2	47.2	53	45.6	52.6	54.8	48.2	50
				4	54	53.4	48.8	50.4	46.8	43.2	45.2	49	47	50	49.6	53.6	49.2	52.2	54.2	53.4	55.4	57.2	54.2	48	52.4	56.8	57	50.4	57.4	95.4	100	100	100	100	100	100	100	100	100	98.4	52	55.4	57	55	55	49	48	46.6	49
				5	53.4	49	49.2	54.6	50	49.6	50.4	52.6	58	51	49.8	51	56	50.4	50.8	52.2	47.4	50.8	57.6	54.4	57.8	58.6	55.2	54.6	58.6	88.8	100	100	100	100	100	100	100	100	100	97.2	53.8	51.4	48	48.4	54	49.2	50.2	51.2	55
				6	52.6	54	51.4	48.2	46.4	43.8	53.2	49.6	50.6	51.2	50.2	50.8	50	49	47.4	52.2	52.2	49.2	51.4	50.6	50.8	48.4	49.6	53.4	52.4	66.8	93.6	100	100	100	100	100	100	100	96.4	69.4	55	50	48	52.6	51.4	53	53	59.8	48
				7	46.2	51.2	49.8	47.2	49.2	47	50.6	55.8	48.6	51.6	54	51.2	52.8	50.4	46.2	53.6	56	50.8	51	49.6	43.2	53.4	55	56.6	53.6	83.6	100	100	100	100	100	100	100	100	100	89.6	53.4	53.8	55.2	49.6	51.4	52.8	51.6	47	50.2
				8	52.8	53	55	51.8	48.2	52.8	50.2	47.2	50.6	53.2	48.8	48.2	52.8	52.6	53.6	54.6	51.2	55	48	51.6	53.8	61	54.6	54.4	54.2	93.2	100	100	100	100	100	100	100	100	100	98	51.2	51.8	47.2	54.4	50.4	51.6	46.8	53.6	49.8
				9	49.8	45.4	50.4	48.2	49.2	52	46.4	50	53.8	50.2	52.4	52.6	52.4	53.6	54.2	49	52.8	55.6	56.4	52.6	58.8	54.4	54.6	57.8	58.2	95.8	100	100	100	100	100	100	100	100	100	96.6	48	56.2	51.8	52	43.6	46.6	47.2	48.6	51.4
			IT	1	52	48.6	50	49.2	54.4	53	49.8	47.6	55.4	53.2	52.2	45.6	49.8	49.6	51	48.2	49	52	47.8	45.6	53.8	53.2	50.2	50.6	47.4	65.6	95.4	99.8	100	100	99.8	100	100	100	99.2	79.4	47.4	50.8	50.4	48.8	57.4	51.6	47.4	54.2	51
				2	49.6	48.2	51.2	52.6	47.6	47.8	49.4	48.2	55	54.8	56	56.8	51	50	56.8	50.4	53	51	52.8	55	52.8	53	45.8	50.8	55.6	86.8	100	100	100	100	100	100	100	100	100	96.2	51.8	52.8	54	55.2	48.8	52.4	47.8	47.4	48.2
				3	51.6	49.4	53.6	52	53.2	49	52.2	53	55.2	50	53.6	52.6	49	43.6	47.2	47.8	51	50.4	48.2	47	51.2	51.2	50.6	48.8	42.6	70.8	97.6	100	100	100	100	100	100	100	98.8	73.8	46.2	48.6	52.4	52	51.2	53.2	53.8	53.4	49.8
				4	52	51.6	49.8	47.8	51.4	43.2	51.4	49.6	49.2	50.2	51	53.2	53.2	50	57.4	52.4	49.8	51.2	48.6	43.6	46.8	49.2	53	53.6	53.4	61	92.8	99.6	99.4	100	100	99.6	100	99.8	99.2	76.4	52	49.2	50.2	47	52.2	49.2	52	48.8	51.6
				5	55.2	50.2	50.8	54.2	47.6	49.4	52.8	49.4	51.4	49	51.6	46.2	52.8	49.6	54	48	53	49.6	57.4	52.2	45.2	49.8	47.6	46.6	49.6	64.6	94.8	100	99.6	99.8	100	100	99.8	99.6	98.4	79.2	55.6	54.8	48.6	51	53.4	51.8	50.4	49	53.2
				6	49.8	55.6	51.6	44.4	45.2	43	54.6	49.6	55	51.4	46.4	49.4	54.4	44.4	46.8	49.6	52.4	50.4	45.6	46.6	55.4	52.6	51	53.8	51.2	63	91.8	98.4	100	100	100	100	100	99.4	95	67.4	53.4	53.2	53.4	53.6	52.2	49.2	50.6	56.4	50
				7	51.4	50.4	50.6	51.8	46.6	49	51.6	50	50.8	45.4	53.2	50.4	48.2	47.6	47.2	52.8	46.8	47.4	45	47.4	51	47.2	47.8	49.8	47.4	70.2	96.8	99.8	100	100	100	100	100	100	99.6	83.2	49.4	51.6	51.6	49.6	50.6	56.8	51.8	46.2	46.8
				8	53.2	55.8	52.6	51.2	46	50.2	45.8	44	51.4	51.8	52.8	45.6	45	48.8	52.2	47.8	49.4	50	50.2	50	51.6	54.2	45.4	46	50	64.6	95	99.4	99.4	100	100	100	99.6	100	98	72.4	48.6	48.4	49.6	51.8	50	52.2	43.4	50.2	50.4
				9	50.4	46.6	46.8	46.8	54.6	47.6	48.4	55.2	50.8	47.8	50.2	52.6	49.8	51.8	47	47	55.8	55.4	53.2	50.6	55.8	51.2	53.6	50.2	50.6	63.6	93.6	98.6	100	100	100	100	100	100	98.8	73.6	45.8	51	46.4	46.4	47.4	47.8	41.8	46.4	50.4
			PR	1	48.8	50.2	49.2	47.2	53	54.8	49.8	47.6	52.8	51	51.4	46	47	52.8	56.6	44.8	49	48	51.2	51.6	46.8	48.6	46.4	51.8	53	58.8	89.6	98.4	99.2	99.8	99.4	99.6	99.4	99.6	96	72.2	51.4	45.2	50	54.8	54	52	49.8	51	50
				2	46.6	45.4	49	48.6	51	48.2	49.2	48.4	52	58	55.4	50.2	47.8	47.6	51.6	46.4	51.2	52.6	51.4	55.2	47	54.4	46	48.6	55.6	71.8	97.6	99.8	100	100	100	100	100	100	99	88.4	49.8	51.8	52.6	52	49.4	52.4	45.2	47.8	48.6
				3	52	46.8	52.2	51.8	51.4	49.6	50.6	53.2	55.6	50.2	51.2	51	48.8	47.2	52.2	49.2	49.6	52.6	47.2	47.4	48.4	50.2	52	51	45	68.2	96.8	99.4	100	100	100	100	100	100	97.8	73.2	47.8	51	53.4	50.6	49.8	51.2	53.6	48.8	51.4
				4	49.4	51.4	53	47	45.6	49.6	45.8	48.2	51.6	55	50.2	52.4	52.4	53.6	55.6	55	48.4	51.6	49.8	48	50.4	49.4	54	48.6	46.2	58	85.8	97.8	99.2	99.8	100	100	100	99	95.6	69	47.2	48	54.2	45.6	50	48.8	45.4	47.8	55.4
				5	51.4	50.4	50.6	48.4	45.6	47.2	52.2	52.4	53.6	52.6	50.6	51.6	46.2	53	55	51.6	53.8	53.8	57.4	56.6	49.4	54	40.6	48.2	50.8	60.8	92	99.4	99.8	99.6	100	100	99.8	100	96.6	74.2	52	45.4	46.4	50	50.6	49.4	49.4	48.6	56.8
				6	48.6	54	48.8	46.6	43.8	45.6	54.6	49.2	52	50.8	49.8	51	54	45	49.6	44.4	48	49.6	48.2	47.2	52.8	49.4	52.8	55	50	60.6	89.2	98.6	100	100	100	100	100	99	95.2	68	53.8	53.8	51.8	50	52.4	51.8	50.8	52.4	51.6
				7	51.2	47.6	47.2	51.6	50.2	54.6	54.6	50.2	48	49.4	47.8	53.6	53.6	46.8	45.2	47.2	51.6	54.2	50.2	52.6	52.6	48.2	48.4	50.4	54.6	63	90.6	99.6	98.8	100	99.8	100	99.8	99.4	96.8	71.4	51.6	51.4	46.6	50.2	48.2	47.6	55	48.6	49
				8	48.6	53.8	53	55	48.8	54.2	49.4	45.4	50.4	53.6	52.8	51.4	49.2	51.4	49.2	46.2	51.8	50.8	55	50.6	49.8	50	50	47.4	50.6	59	91	98.2	99.4	99.6	100	99.8	99.6	99.8	95.4	71.8	44.6	42.8	52.8	52.8	47	49.8	47.8	49.8	55
				9	50	49	43.2	52.4	53.8	50.2	42.6	57.6	55.4	48.8	50	48.8	52.6	50.2	48.6	50	52.2	48.2	53	50.2	51.6	54.4	54.2	46.6	51	64.8	89.2	97.6	99.4	99.6	99.4	100	100	99.8	97.4	72	49.2	49.2	48	52	46.6	42.8	53.4	49	49.4
[truncated: 36 more columns]
