# Supplementary material for: Information spreading by a combination of MEG source estimation and multivariate pattern classification
Source: PLoS One. 2018 Jun 18;13(6):e0198806. doi: 10.1371/journal.pone.0198806 (PMC6005563; doi:10.1371/journal.pone.0198806)
Supplement: S4 File — (XLSX) [file pone.0198806.s015.xlsx]

## Sheet: Sheet1
				Distance from ROI (m)	0.005	0.01	0.015	0.02	0.025	0.03	0.035	0.04	0.045	0.05	0.055	0.06	0.065	0.07	0.075	0.08	0.085	0.09	0.095	0.1	0.105	0.11	0.115	0.12	0.125	0.13	0.135	0.14	0.145	0.15	0.155	0.16	0.165
	Method	Parameter	ROI, Time	Participant ID
	MNE	λ=10-2	V1L, 50 ms	1	97.6	97.343	97.998	98.059	97.82	97.411	97.406	95.406	94.011	92.058	89.613	88.107	81.889	76.304	69.751	64.188	58.652	55.299	52.848	51.974	51.245	51.347	51.09	50.624	50.188	48.937	47.823	47.167	46.944	47.067	47.532	47.947	48.32
				2	72.386	76.805	80.608	81.54	81.434	81.072	79.661	77.528	73.151	69.397	65.658	62.554	59.845	56.693	54.692	53.535	52.641	52.68	52.683	52.619	52.485	52.681	52.173	51.834	51.563	51.612	51.228	51.514	51.987	51.916	52.132	52.005	51.8
				3	80.343	78.485	79.964	79.868	77.847	76.568	73.069	70.334	67.389	62.633	57.642	54.41	52.816	51.546	50.914	50.431	50.144	49.533	48.443	48.258	48.119	48.081	48.441	48.381	48.492	48.849	49.114	49.167	48.393	48.813	48.352	47.703	47.239
				4	72.908	76.825	79.854	82.149	84.53	85.681	82.858	78.474	74.929	68.559	67.602	59.308	57.608	53.633	51.566	50.606	49.746	49.345	49.353	49.734	49.916	49.935	50.415	51.448	52.3	52.869	52.599	52.156	51.701	51.588	51.953	51.984	51.6
				5	72.733	69.067	69.763	69.181	67.498	63.889	60.828	58.302	55.042	52.2	50.672	49.279	48.896	48.31	48.274	49.269	49.16	48.659	48.876	48.902	48.916	48.548	47.883	47.732	47.21	46.858	47.461	47.438	47.231	47.187	47.488	48.025	48.484
				6	88.429	88.412	89.915	89.309	87.052	85.096	80.456	75.851	70.488	68.066	64.582	61.969	59.06	57.091	54.572	53.152	52.463	51.686	51.287	50.802	50.78	50.49	50.499	50.352	49.99	49.58	49.226	49.006	49.053	49.26	49.259	49.517	49.382
				7	89.8	91.044	90.58	91.27	89.334	86.644	83.001	78.405	73.038	67.477	62.251	58.758	56.363	54.842	53.689	53.485	53.288	53.312	53.007	53.098	52.7	52.065	51.932	51.495	51.232	51.67	51.131	50.203	50.049	49.992	49.466	48.953	48.667
				8	90.1	88.731	88.29	88.351	87.407	85.003	80.898	76.707	69.74	64.699	58.298	56.088	53.765	51.558	50.631	50.484	50.426	50.166	50.876	51.095	50.802	51.183	50.933	51.347	51.235	51.464	51.066	51.127	50.905	51.365	53.124	54.982	NaN
				9	96.22	95.539	94.826	93.858	93.031	89.556	82.538	76.668	72.063	68.82	65.433	63.309	60.795	58.861	56.334	55.022	53.635	52.984	52.62	52.385	51.97	51.675	51.151	50.836	50.721	50.097	49.442	49.188	48.191	47.854	47.803	47.05	NaN
			V1R, 50 ms	1	98.167	98.148	97.832	98.456	98.045	97.856	96.477	93.524	89.695	87.435	79.498	75.359	69.167	64.388	59.033	55.439	52.24	51.147	50.688	50.106	49.762	49.059	48.649	48.463	48.119	47.835	47.457	47.228	47.144	47.358	47.584	47.488	NaN
				2	74.133	75.185	74.455	74.334	74.061	73.049	71.984	67.568	64.957	62.268	59.118	56.655	54.699	53.062	52.511	51.672	51.059	50.365	49.896	49.904	49.956	49.77	49.733	49.594	49.814	50.257	50.679	51.105	50.873	50.46	50.146	51.027	NaN
				3	86.96	87.054	87.056	85.795	82.552	78.592	73.786	68.593	64.409	60.805	57.943	54.909	53.57	52.22	51.411	50.852	50.826	50.499	50.485	49.996	49.649	49.501	49.342	49.415	49.17	49.392	49.144	49.039	49.213	48.943	48.611	47.779	47.283
				4	71.086	72.316	73.802	74.046	74.512	72.773	70.288	67.476	65.572	63.656	60.571	57.613	56.161	54.095	53.09	51.654	51.192	51.12	51.428	51.777	52.209	53.156	53.688	53.766	53.345	52.256	51.708	51.566	51.703	51.594	51.253	50.667	NaN
				5	73.1	73.561	73.228	72.853	70.144	68.766	64.507	59.588	56.147	54.461	52.304	50.402	49.943	49.163	48.665	48.859	49.152	49.537	49.744	49.6	49.342	49.491	49.205	49.451	49.472	49.379	48.921	48.136	47.384	47.758	48.169	48.487	NaN
				6	91.35	90.927	90.177	89.809	88.258	84.541	81.737	76.271	70.814	67.658	63.289	59.395	57.758	55.843	54.65	53.728	53.225	53.085	52.46	52.441	52.151	52.192	52.681	52.536	52.415	52.341	52.28	52.061	51.88	51.645	51.716	51.487	50.655
				7	92.222	92.048	91.605	91.085	90.695	88.878	85.589	82.678	78.999	72.41	66.463	62.516	59.009	56.53	55.15	54.624	53.644	52.287	51.627	50.477	49.808	48.978	48.707	48.168	47.679	47.836	48.441	48.499	48.173	47.441	47.614	46.34	NaN
				8	96.311	95.471	94.606	93.105	91.927	90.365	87.61	82.267	77.935	71.866	65.803	61.46	58.229	56.43	54.934	54.391	53.694	52.987	52.384	52.652	52.271	52.365	53.314	53.295	53.527	53.324	53.626	54.203	54.445	54.844	54.84	NaN	NaN
				9	93.356	94.864	95.016	95.59	95.004	93.288	89.48	83.901	80.451	72.357	68.244	62.464	58.992	56.958	55.294	53.771	53.329	52.551	52.823	52.102	51.826	51.266	51.093	51.168	50.456	50.011	49.048	49.075	48.953	49.018	49.471	49.964	NaN
			ITL, 225 ms	1	60.3	58.456	57.33	56.712	56.178	55.026	55.112	54.802	54.283	53.615	53	52.698	52.281	51.732	51.125	49.704	49.072	48.332	47.96	47.684	47.518	47.464	47.876	48.201	48.266	48.255	48.733	49.517	NaN	NaN	NaN	NaN	NaN
				2	62.622	61.893	61.943	60.932	59.837	58.633	57.28	56.933	56.726	55.031	53.77	53.447	52.946	51.911	51.561	51.658	49.367	49.291	48.38	48.343	48.139	48.063	48.608	48.797	49.207	NaN	NaN	NaN	NaN	NaN	NaN	NaN	NaN
				3	57.457	57.482	56.443	55.575	55.125	54.255	53.328	53.021	52.688	52.584	52.756	52.43	52.637	52.489	52.177	52.023	51.783	51.459	51.64	51.892	51.959	52.443	52.536	52.69	53.266	53.722	54.281	53.9	NaN	NaN	NaN	NaN	NaN
				4	63.836	61.731	60.078	59.306	58.657	57.157	55.944	54.374	53.89	53.978	52.844	52.428	52.056	52.046	50.963	50.27	49.168	49.527	49.836	50.106	50.78	51.376	51.524	51.766	51.869	52.044	NaN	NaN	NaN	NaN	NaN	NaN	NaN
				5	57.267	56.209	56.391	55.129	54.181	52.759	51.961	50.984	50.361	49.511	49.532	49.142	48.958	48.276	48.247	47.723	47.555	47.783	47.906	47.957	47.979	47.931	48.069	47.569	47.58	48.84	NaN	NaN	NaN	NaN	NaN	NaN	NaN
				6	70.156	70.753	70.084	69.402	67.547	65.586	63.586	62.117	58.982	55.673	54.109	53.113	52.214	51.427	50.6	49.216	48.888	48.474	48.214	48.737	48.773	48.92	48.798	49.173	48.881	48.611	NaN	NaN	NaN	NaN	NaN	NaN	NaN
				7	89.4	89.913	88.19	86.706	85.184	82.575	78.779	76.13	69.901	65.022	61.343	58.929	56.813	54.833	53.779	52.851	51.709	51.533	50.976	50.903	50.978	50.832	50.447	50.584	50.753	50.3	NaN	NaN	NaN	NaN	NaN	NaN	NaN
				8	68.822	69.015	68.44	67.796	66.958	64.368	61.28	58.972	56.573	54.434	52.637	51.641	50.719	50.147	49.803	49.71	49.717	49.045	48.896	48.771	49	49.177	49.176	49.655	49.805	50.233	48.76	NaN	NaN	NaN	NaN	NaN	NaN
				9	86.5	85.437	83.939	83.343	84.103	81.387	76.765	74.866	71.737	69.56	66.047	63.744	61.54	59.474	57.771	56.49	55.158	53.588	52.287	50.432	49.395	48.904	47.488	46.303	45.493	45.792	45.533	NaN	NaN	NaN	NaN	NaN	NaN
			ITR, 225 ms	1	60.457	59.583	58.108	57.1	57.152	56.931	56.48	55.977	55.339	54.403	54.5	54.472	53.904	54.377	54.217	53.996	53.609	53.341	53.11	52.43	52.043	51.48	50.991	50.492	50.428	50.579	50.078	48.067	NaN	NaN	NaN	NaN	NaN
				2	56.133	55.876	53.88	53.331	52.871	52.482	51.61	50.522	50.178	49.582	49.574	49.263	49.048	48.72	48.531	48.372	47.617	46.919	46.622	46.672	46.826	47.019	47.747	48.286	48.773	49.183	NaN	NaN	NaN	NaN	NaN	NaN	NaN
				3	67	66.231	66.193	64.65	62.415	60.738	59.066	56.586	54.802	53.259	52.709	52.194	51.947	51.911	52.058	52.191	51.348	51.18	50.737	50.542	50.801	51.476	51.175	51.411	52.009	52.947	53.321	NaN	NaN	NaN	NaN	NaN	NaN
				4	55.32	56.526	55.002	55.437	55.633	54.734	54.824	54.315	53.463	53.6	53.305	53.525	53.578	53.449	53.877	53.438	53.402	53.394	52.679	52.325	51.942	51.791	51.073	50.945	50.654	49.447	NaN	NaN	NaN	NaN	NaN	NaN	NaN
				5	59.25	59.775	61.077	59.937	57.624	56.018	54.298	53.541	52.551	51.825	51.258	51.072	50.779	50.452	49.998	50.298	50.168	50.881	50.879	51.481	51.385	51.308	51.204	51.007	50.396	49.204	47.8	NaN	NaN	NaN	NaN	NaN	NaN
				6	67.267	65.463	64.267	64.385	63.268	61.664	59.855	58.474	57.376	56.736	55.836	55.452	54.782	54.065	53.374	52.317	51.446	51.079	50.637	50.452	50.571	50.273	50.007	50.034	50.422	49.522	NaN	NaN	NaN	NaN	NaN	NaN	NaN
				7	76.491	76.417	75.484	73.419	70.471	67.236	65.595	62.539	59.097	55.983	54.23	52.691	52.463	52.057	52.263	52.366	52.103	51.417	50.9	51.039	51.513	51.648	51.074	50.923	NaN	NaN	NaN	NaN	NaN	NaN	NaN	NaN	NaN
				8	63	63.974	63.886	63.658	62.744	60.963	58.571	57.114	56.372	55.293	54.21	53.606	52.878	52.257	51.656	51.351	51.003	50.369	50.256	49.833	49.463	49.316	49.688	48.624	48.831	49.5	NaN	NaN	NaN	NaN	NaN	NaN	NaN
				9	83.45	82.834	81.083	78.248	77.359	73.69	69.788	66.318	62.722	60.347	57.715	56.319	55.649	55.338	54.554	54.269	54.375	53.939	53.288	52.835	52.319	51.595	50.321	48.78	48.272	47.463	NaN	NaN	NaN	NaN	NaN	NaN	NaN
		λ=10-1	V1L, 50 ms	1	100	100	100	99.998	99.989	99.975	99.968	99.929	99.911	99.867	99.796	99.69	99.246	98.586	97.263	95.435	92.754	88.28	81.936	77.632	69.857	63.454	57.798	55.626	53.679	52.127	51.018	50.299	49.243	48.82	48.169	47.232	47.507
				2	97.257	97.93	98.421	98.389	98.573	98.823	98.918	98.907	98.313	97.616	96.617	94.224	91.46	87.891	83.326	78.165	71.895	66.56	62.989	59.797	56.76	54.586	53.838	53.631	53.468	53.348	53.23	53.095	52.668	52.097	51.867	51.423	50.6
				3	99.486	99.615	99.75	99.656	99.668	99.789	99.58	99.214	99.156	98.177	96.359	94.693	91.983	87.955	83.667	80.045	76.658	72.009	67.251	64.461	61.001	58.512	56.24	54.664	52.743	51.876	50.978	50.381	49.915	49.56	48.387	47.407	46.918
				4	96.169	97.481	97.93	98.081	98.454	98.769	98.855	98.581	98.358	97.48	97.124	94.161	92.86	88.162	82.795	79.181	73.822	68.57	65.091	61.664	60.024	58.472	58.214	58.197	58.728	59.403	59.173	59.389	58.984	58.722	58.542	58.302	56.95
				5	99.2	99.013	99.101	98.976	98.897	98.103	96.419	96.095	95.669	92.576	89.267	84.97	78.563	75.738	70.238	66.771	63.576	60.27	57.975	56.653	54.891	53.29	51.365	50.795	50.105	49.408	49.219	49.096	49.285	49.257	48.901	48.993	50.433
				6	100	99.98	99.957	99.972	99.852	99.9	99.878	99.82	99.777	99.568	99.132	98.441	97.373	95.164	91.253	88.746	85.877	80.852	77.686	73.33	70.059	67.686	65.827	64.666	63.494	62.195	60.966	59.179	58.7	58.844	58.303	58.905	58.715
				7	100	99.99	99.972	99.961	99.961	99.942	99.861	99.644	99.599	99.305	98.838	96.931	94.763	91.07	87.825	83.879	79.863	76.082	72.65	69.327	66.784	64.9	63.523	62.331	59.927	58.188	56.416	55.31	53.331	52.196	51.334	51.169	51.8
				8	99.94	99.964	99.945	99.929	99.941	99.911	99.862	99.857	99.674	99.168	97.962	96.11	91.816	88.421	85.371	79.52	73.651	68.472	66.58	63.159	60.781	59.198	57.503	55.685	53.051	52.308	51.61	51.718	51.773	51.781	51.214	50.691	NaN
				9	99.86	99.891	99.857	99.875	99.925	99.922	99.914	99.884	99.746	99.7	99.469	98.894	97.738	96.624	94.211	92.456	88.223	82.672	79.365	76.377	73.13	69.569	66.351	64.1	61.693	59.631	57.363	56.015	53.566	52.779	51.378	51.125	NaN
			V1R, 50 ms	1	99.95	99.948	99.92	99.969	99.993	100	100	99.994	99.973	99.961	99.816	99.667	99.29	97.998	95.606	92.25	87.687	81.871	74.679	68.733	60.341	55.161	52.852	51.119	49.953	48.876	47.969	47.736	47.453	47.113	46.276	45.571	NaN
				2	97.967	98.189	98.5	98.728	98.999	99.301	99.368	99.005	98.55	97.935	96.082	93.196	89.065	83.716	79.08	71.451	64.829	61.037	56.762	54.395	52.189	50.843	49.94	49.336	49.48	49.686	50.03	50.164	50.665	51.104	51.39	51.187	NaN
				3	99.92	99.962	99.919	99.92	99.834	99.758	99.735	99.615	99.436	98.809	97.331	95.365	92.808	89.6	86.329	81.904	79.501	75.01	72.147	68.112	63.788	60.195	58.002	56.669	55.359	53.982	52.96	51.816	51.36	50.885	50.504	50.101	49.932
				4	95.914	96.137	96.461	96.982	97.545	97.955	97.493	97.152	96.839	96.401	94.846	92.658	91.165	87.067	83.146	76.349	71.758	68.728	65.241	62.189	60.872	59.856	58.636	57.58	56.473	56.49	56.788	56.78	56.059	55.782	54.92	54.808	NaN
				5	99.986	99.813	99.642	99.636	99.553	99.248	99.001	97.937	97.253	95.144	92.988	88.611	84.649	77.766	73.163	70.608	66.035	63.112	60.796	58.189	56.069	55.224	54.986	54.925	54.608	54.853	54.518	54.338	54.162	54.138	53.781	53.197	NaN
				6	99.95	99.955	99.979	99.975	99.995	99.963	99.892	99.876	99.756	99.668	99.356	98.365	96.888	94.137	91.77	88.205	85.197	83.019	80.287	76.888	73.527	71.521	69.61	68.115	66.859	65.408	64.983	64.382	62.701	61.778	60.963	59.551	57.982
				7	100	99.962	99.926	99.9	99.939	99.94	99.918	99.892	99.802	99.734	99.375	98.98	97.623	95.494	92.358	90.074	86.217	80.66	76.119	70.935	67.188	64.095	61.371	59.623	56.693	54.702	53.337	52.186	51.422	50.51	50.693	51.56	NaN
				8	100	99.996	99.974	99.935	99.973	99.959	99.971	99.944	99.886	99.779	99.563	99.291	98.159	97.12	93.883	91.012	87.063	81.558	77.066	71.432	67.785	64.028	60.499	57.224	55.262	53.471	52.744	52.274	52.321	51.547	51.78	NaN	NaN
				9	100	100	99.998	99.981	99.979	99.957	99.899	99.802	99.845	99.605	99.306	98.252	95.76	93.734	88.74	83.519	80.398	75.299	71.88	69.057	66.436	64.926	62.835	60.842	59.619	58.054	57.769	56.525	54.996	53.994	52.778	52.746	NaN
			ITL, 225 ms	1	88.8	88.548	88.334	88.529	88.709	87.893	86.665	85.776	85.707	85.118	83.711	83.225	80.88	79.13	77.663	71.632	67.96	63.286	60.24	56.019	52.643	49.428	48.673	48.739	48.664	48.654	48.61	49.658	NaN	NaN	NaN	NaN	NaN
				2	97.133	96.916	96.691	95.953	95.057	94.07	92.318	91.208	88.213	85.461	82.378	80.679	78.177	74.613	71.951	72.172	66.271	61.089	55.135	49.831	47.151	46.151	45.586	45.412	44.92	NaN	NaN	NaN	NaN	NaN	NaN	NaN	NaN
				3	77.657	77.505	77.083	77.289	77.175	75.834	73.97	72.251	68.735	66.5	64.034	60.915	60.899	59.755	59.043	58.184	57.02	56.841	56.861	56.721	57.202	57.781	56.913	56.586	57.369	58.374	58.898	56.3	NaN	NaN	NaN	NaN	NaN
				4	91.636	91.789	90.955	91.167	90.542	90.19	88.201	85.49	84.004	82.794	79.618	78.49	77.328	77.924	75.047	70.828	68.516	65.248	60.387	57.381	54.049	52.775	51.801	51.139	50.131	49.911	NaN	NaN	NaN	NaN	NaN	NaN	NaN
				5	88.756	87.169	87.962	88.233	85.02	84.691	84.393	82.765	80.116	76.44	74.107	70.737	68.248	65.424	63.391	61.681	59.274	58.506	56.4	54.278	53.575	52.791	51.51	50.333	49.466	49.691	NaN	NaN	NaN	NaN	NaN	NaN	NaN
				6	99.689	99.518	99.237	99.165	98.995	98.51	98.096	97.498	95.45	92.339	89.676	87.101	84.554	81.487	78.891	75.607	72.717	69.696	64.756	63.407	60.125	58.428	57.34	56.949	56.634	57	NaN	NaN	NaN	NaN	NaN	NaN	NaN
				7	100	99.987	99.964	99.95	99.93	99.924	99.787	99.638	99.059	98.678	98.053	97.022	94.638	92.017	90.088	88.316	83.69	79.485	74.686	71.155	69.919	66.275	64.019	63.211	62.388	61	NaN	NaN	NaN	NaN	NaN	NaN	NaN
				8	97.511	97.366	97.404	97.381	96.46	96.232	95.284	94.637	92.342	89.979	86.796	80.81	78.554	74.641	70.257	67.727	64.664	60.29	57.605	55.685	54.763	53.598	52.08	50.984	49.644	49.073	47.04	NaN	NaN	NaN	NaN	NaN	NaN
				9	99.65	99.847	99.855	99.826	99.656	99.682	99.328	99.163	98.814	98.69	97.92	97.452	96.89	95.862	94.291	92.22	90.398	87.81	85.399	80.543	77.453	75.503	73.596	69.283	68.329	67.414	67.878	NaN	NaN	NaN	NaN	NaN	NaN
			ITR, 225 ms	1	92	91.88	91.692	90.98	91.404	90.686	89.394	87.861	87.088	85.277	84.025	83.173	80.783	79.84	75.967	70.65	67.533	64.861	58.182	54.751	51.937	50.522	49.638	49.218	48.79	48.367	47.969	47.133	NaN	NaN	NaN	NaN	NaN
				2	89.367	88.862	89.243	88.369	87.673	86.495	84.121	82.136	80.147	76.312	74.529	73.208	72.139	69.042	67.94	66.53	62.787	59.066	55.327	51.515	46.839	46.354	46.24	46.147	46.267	45.883	NaN	NaN	NaN	NaN	NaN	NaN	NaN
				3	91.4	90.672	90.951	91.546	90.616	89.784	88.796	87.216	85.378	82.045	79.413	74.086	69.712	66.817	66.318	64.775	63.672	61.764	60.778	60.098	59.451	59.499	59.469	59.312	59.374	59.928	60.236	NaN	NaN	NaN	NaN	NaN	NaN
				4	91.08	91.067	89.435	89.565	88.832	87.195	87.262	85.622	83.848	83.026	80.808	79.003	77.556	76.004	77.122	73.956	69.932	66.328	60.74	57.078	53.823	52.668	50.477	49.604	48.578	48.647	NaN	NaN	NaN	NaN	NaN	NaN	NaN
				5	82.05	84.58	85.537	85.483	84.382	83.352	81.737	81.511	79.486	76.859	74.032	70.715	67.65	65.156	62.734	61.627	60.539	60.45	58.776	58.048	57.843	56.091	54.16	52.648	51.259	51.212	50.4	NaN	NaN	NaN	NaN	NaN	NaN
				6	98.967	99.068	99.112	98.797	98.494	98.198	97.75	96.294	95.024	93.484	91.162	88.023	86.697	84.17	82.848	80.241	75.944	71.34	68.188	65.236	61.71	60.235	59.389	58.72	58.031	60.322	NaN	NaN	NaN	NaN	NaN	NaN	NaN
				7	98.891	99	99.148	98.887	98.174	97.738	97.164	95.607	93.406	90.491	88.206	85.252	83.286	81.918	79.206	76.774	72.646	68.936	67.423	64.21	62.189	60.336	59.329	57.692	NaN	NaN	NaN	NaN	NaN	NaN	NaN	NaN	NaN
				8	96.6	95.038	94.042	94.422	93.062	90.207	88.068	85.384	83.472	80.651	76.327	74.82	72.252	70.409	66.218	63.04	58.698	56.655	56.304	54.672	52.704	50.807	50.339	48.924	49.481	51.2	NaN	NaN	NaN	NaN	NaN	NaN	NaN
				9	99.1	98.805	98.563	98.339	98.328	98.243	97.944	97.78	96.964	95.086	93.365	91.847	90.102	87.926	85.253	84.164	81.401	77.933	75.813	74.293	72.512	70.645	67.017	67.108	66.051	66.278	NaN	NaN	NaN	NaN	NaN	NaN	NaN
		λ=10-0	V1L, 50 ms	1	100	100	100	100	100	100	100	100	100	100	100	100	100	100	100	100	100	100	99.996	99.988	99.925	99.767	99.603	99.243	98.303	95.889	92.453	89.009	83.438	79.219	76.985	75.398	74.44
				2	100	100	100	100	100	100	100	100	100	99.999	100	99.991	99.969	99.939	99.876	99.742	99.278	98.636	97.412	95.472	92.257	88.595	85.5	80.604	77.442	73.712	71.338	69.463	67.591	66.125	65.149	63.019	61.8
				3	100	100	100	100	100	100	100	100	100	100	100	100	99.998	99.992	99.974	99.948	99.841	99.809	99.548	99.433	98.913	98.242	97.04	96.564	94.817	91.272	86.865	83.542	81.831	78.12	74.339	72.619	73.12
				4	100	100	100	100	100	100	100	99.998	99.995	99.989	99.981	99.867	99.779	99.513	99.002	98.541	97.748	96.697	95.464	93.71	92.205	90.52	88.396	85.387	83.4	80.514	78.062	76.066	74.698	73.882	73.573	73.29	73.55
				5	100	100	100	100	100	100	100	100	100	99.993	99.975	99.961	99.916	99.873	99.679	99.235	98.881	98.245	96.893	95.163	93.035	90.483	87.08	85.326	83.825	81.037	75.346	71.459	68.758	64.764	60.823	58.684	56.947
				6	100	100	100	100	100	100	100	100	100	100	100	100	100	100	99.998	99.994	99.99	99.944	99.871	99.602	99.208	98.624	98.083	97.121	96.32	94.772	92.931	89.95	87.108	84.315	82.197	81.101	77.618
				7	100	100	100	100	100	100	100	100	99.998	99.989	99.986	99.986	99.987	99.985	99.978	99.962	99.935	99.864	99.804	99.633	99.39	99.095	98.546	97.368	95.298	91.917	89.921	87.984	83.178	81.106	80.297	79.7	81.8
				8	100	100	100	100	100	100	100	100	100	100	99.998	100	100	100	99.987	99.96	99.917	99.758	99.597	98.904	98.076	97.379	95.571	92.561	88.087	84.476	81.219	79.241	77.49	76.791	77.19	75.964	NaN
				9	100	100	100	100	100	100	100	100	100	100	100	100	100	100	100	99.997	99.987	99.978	99.955	99.893	99.763	99.493	98.881	98.212	96.44	94.976	93.252	92.064	90.696	90.249	89.101	88.869	NaN
			V1R, 50 ms	1	100	100	100	100	100	100	100	100	100	100	100	100	100	100	100	99.998	99.995	99.978	99.935	99.872	99.662	99.288	98.898	97.768	96.124	93.116	88.257	84.484	81.821	79.404	78.06	76.994	NaN
				2	100	100	100	100	100	100	100	100	100	100	100	99.995	99.964	99.898	99.768	99.485	99.013	98.42	96.687	94.91	91.76	87.52	81.902	77.457	72.634	69.807	66.326	63.441	61.161	59.386	58.13	58.227	NaN
				3	100	100	100	100	100	100	100	100	100	100	100	100	99.998	99.999	99.997	99.978	99.979	99.918	99.84	99.676	99.091	98.673	97.839	96.982	95.771	92.529	90.29	87.329	84.881	82.882	81.5	77.896	77.532
				4	100	99.965	99.971	99.997	100	100	100	99.997	99.998	99.997	99.987	99.933	99.907	99.668	99.291	98.534	97.836	97.126	95.486	93.046	90.926	88.569	85.704	83.421	80.598	78.115	74.922	72.934	70.908	69.2	67.646	66.692	NaN
				5	100	100	100	100	100	100	100	100	100	100	99.995	99.957	99.925	99.871	99.815	99.702	99.474	99.046	98.457	97.461	95.471	92.755	90.322	87.136	82.943	79.836	75.847	70.346	67.227	64.155	60.741	58.067	NaN
				6	100	100	100	100	100	100	100	100	100	100	100	100	100	99.999	99.991	99.985	99.971	99.937	99.825	99.631	99.352	98.958	98.305	97.337	95.402	92.742	90.689	88.781	85.219	83.358	81.786	79.473	77.8
				7	100	100	100	100	100	100	100	100	100	100	100	100	100	100	100	99.999	99.98	99.915	99.88	99.734	99.508	99.368	99.031	98.205	96.571	94.602	92.003	88.899	87.253	85.157	83.313	82.6	NaN
				8	100	100	100	100	100	100	100	100	100	100	100	100	100	100	100	100	99.999	99.994	99.952	99.861	99.684	99.377	98.268	96.654	94.76	92.279	89.113	86.24	83.955	82.45	81	NaN	NaN
				9	100	100	100	100	100	100	100	100	100	100	100	99.994	99.987	99.988	99.982	99.961	99.885	99.564	99.226	98.766	97.877	97.177	96.418	94.775	94.006	92.224	92.057	90.239	89.326	89.272	88.495	88.171	NaN
			ITL, 225 ms	1	99.7	99.424	99.322	99.243	99.244	99.199	99.05	99.044	99.05	98.971	98.832	98.903	98.8	98.66	98.535	97.436	96.126	94.56	92.853	89.596	85.901	80.921	78.173	72.235	68.829	65.777	63.913	61.192	NaN	NaN	NaN	NaN	NaN
				2	100	100	100	99.989	99.985	99.946	99.929	99.918	99.849	99.7	99.508	99.318	98.869	98.203	97.563	97.272	95.156	92.063	88.038	82.474	78.027	72.737	68.129	64.576	60.82	NaN	NaN	NaN	NaN	NaN	NaN	NaN	NaN
				3	92.371	92.545	92.512	92.7	93.127	93.778	94.075	94.151	93.455	93.203	91.942	90.135	90.232	89.178	87.593	85.958	83.374	80.642	78.607	75.795	74.515	73.886	71.317	69.641	68.24	68.569	68.532	66.3	NaN	NaN	NaN	NaN	NaN
				4	98.509	98.531	98.637	98.696	98.72	98.615	98.544	98.45	98.241	98.086	97.788	97.781	97.47	97.367	96.774	96.108	95.772	94.637	92.982	90.575	87.806	83.993	80.199	78.368	74.045	72.156	NaN	NaN	NaN	NaN	NaN	NaN	NaN
				5	98.356	98.511	98.456	98.585	98.308	98.273	98.33	98.519	98.327	98.085	97.849	97.307	96.892	96.169	95.504	94.563	92.515	91.396	89.585	87.925	87.056	85.592	83.495	82.153	80.182	79.069	NaN	NaN	NaN	NaN	NaN	NaN	NaN
				6	100	100	100	100	100	99.997	99.987	99.99	99.982	99.933	99.914	99.876	99.829	99.804	99.739	99.58	99.33	98.656	97.515	96.244	93.519	91.63	89.192	86.318	83.782	83.421	NaN	NaN	NaN	NaN	NaN	NaN	NaN
				7	100	100	100	100	100	100	100	100	100	100	100	100	99.994	99.992	99.985	99.976	99.965	99.955	99.904	99.7	99.396	99.01	98.2	97.95	97.839	98.2	NaN	NaN	NaN	NaN	NaN	NaN	NaN
				8	100	99.985	99.968	99.951	99.908	99.919	99.839	99.847	99.773	99.713	99.619	99.52	99.43	99.228	98.739	98.451	97.765	95.999	95.069	94.332	93.065	91.705	90.138	88.642	87.637	87.437	87.32	NaN	NaN	NaN	NaN	NaN	NaN
				9	100	100	100	100	100	100	100	99.998	99.985	99.989	99.99	99.994	99.998	100	99.996	99.988	99.981	99.941	99.939	99.875	99.788	99.721	99.667	99.579	99.524	99.532	99.411	NaN	NaN	NaN	NaN	NaN	NaN
			ITR, 225 ms	1	99.829	99.903	99.875	99.785	99.738	99.735	99.707	99.588	99.516	99.389	99.273	99.097	98.81	98.525	97.629	96.228	95.129	93.781	90.26	88.114	83.18	77.018	73.846	68.222	65.746	62.518	59.339	58.2	NaN	NaN	NaN	NaN	NaN
				2	100	99.934	99.788	99.747	99.722	99.743	99.614	99.535	99.33	99.036	98.812	98.535	98.182	97.587	97.319	96.717	94.61	92.904	91.428	87.074	81.108	79.006	73.579	71.006	67.651	66.183	NaN	NaN	NaN	NaN	NaN	NaN	NaN
				3	99.8	99.477	99.533	99.64	99.545	99.527	99.555	99.492	99.329	98.898	98.768	98.487	98.034	97.462	97.071	96.571	95.583	93.794	92.095	89.648	86.641	84.37	81.5	79.954	76.902	75.456	73.314	NaN	NaN	NaN	NaN	NaN	NaN
				4	99.36	99.311	99.187	99.193	99.11	98.945	98.925	98.768	98.645	98.565	98.364	98.124	97.894	97.751	97.523	96.966	95.874	94.828	92.938	90.915	87.663	85.408	80.59	79.204	75.648	72.035	NaN	NaN	NaN	NaN	NaN	NaN	NaN
				5	97.4	97.565	97.914	98.15	97.739	97.912	98.093	98.294	98.183	97.858	97.48	96.775	96.405	95.848	94.519	93.589	91.705	90.805	89.674	88.884	88.849	87.332	86.008	84.768	82.818	79.842	81.267	NaN	NaN	NaN	NaN	NaN	NaN
				6	100	100	100	100	100	100	100	99.999	99.993	99.972	99.948	99.887	99.854	99.828	99.833	99.781	99.47	98.828	97.86	96.967	94.493	92.335	90.47	87.335	84.716	84.496	NaN	NaN	NaN	NaN	NaN	NaN	NaN
				7	100	100	99.983	99.929	99.946	99.968	99.973	99.967	99.975	99.944	99.924	99.903	99.881	99.857	99.759	99.503	99.309	98.788	98.723	98.112	97.819	97.454	97.165	97.692	NaN	NaN	NaN	NaN	NaN	NaN	NaN	NaN	NaN
				8	99.667	99.728	99.764	99.755	99.743	99.741	99.687	99.523	99.303	99.173	98.72	98.597	98.418	98.092	97.514	96.645	94.601	93.224	92.599	90.066	88.543	88.3	85.825	85.907	86.012	87.7	NaN	NaN	NaN	NaN	NaN	NaN	NaN
				9	100	100	100	99.983	99.974	99.975	99.959	99.974	99.964	99.952	99.957	99.971	99.963	99.91	99.86	99.82	99.705	99.524	99.115	99.041	98.992	98.978	98.832	99.084	99.133	99.332	NaN	NaN	NaN	NaN	NaN	NaN	NaN
		λ=101	V1L, 50 ms	1	100	100	100	100	100	100	100	100	100	100	100	100	100	100	100	100	100	100	100	100	100	100	100	100	100	100	100	100	100	100	100	100	100
				2	100	100	100	100	100	100	100	100	100	100	100	100	100	100	100	100	100	100	100	100	100	100	99.999	99.991	99.946	99.866	99.809	99.775	99.581	99.434	99.021	98.344	97.267
				3	100	100	100	100	100	100	100	100	100	100	100	100	100	100	100	100	100	100	100	100	100	100	100	100	99.999	99.995	99.971	99.947	99.947	99.931	99.876	99.833	99.779
				4	100	100	100	100	100	100	100	100	100	100	100	100	100	100	99.998	99.985	99.944	99.863	99.788	99.638	99.442	99.093	98.657	98.156	97.838	97.106	96.485	95.919	94.812	93.668	92.027	90.012	88.1
				5	100	100	100	100	100	100	100	100	100	100	100	100	100	100	100	100	100	100	100	99.997	99.997	100	99.995	99.995	99.995	99.993	99.965	99.948	99.949	99.907	99.868	99.909	99.961
				6	100	100	100	100	100	100	100	100	100	100	100	100	100	100	100	100	100	100	100	100	100	100	100	100	100	100	100	99.995	99.979	99.957	99.951	99.953	99.991
				7	100	100	100	100	100	100	100	100	100	100	100	100	100	100	100	100	100	100	100	100	100	100	100	100	100	100	99.997	99.984	99.986	99.983	99.992	99.981	99.867
				8	100	100	100	100	100	100	100	100	100	100	100	100	100	100	100	100	100	100	100	100	100	99.999	99.998	99.991	99.967	99.949	99.92	99.906	99.84	99.784	99.748	99.745	NaN
				9	100	100	100	100	100	100	100	100	100	100	100	100	100	100	100	100	100	100	100	100	100	100	100	100	100	99.996	99.991	99.968	99.893	99.884	99.849	99.831	NaN
			V1R, 50 ms	1	100	100	100	100	100	100	100	100	100	100	100	100	100	100	100	100	100	100	100	100	100	100	100	100	100	100	100	100	100	99.997	99.994	99.994	NaN
				2	100	100	100	100	100	100	100	100	100	100	100	100	100	100	100	100	100	100	100	100	100	99.996	99.987	99.945	99.901	99.933	99.894	99.822	99.683	99.52	99.257	99.013	NaN
				3	100	100	100	100	100	100	100	100	100	100	100	100	100	100	100	100	100	100	100	100	100	100	100	100	100	100	99.997	99.983	99.983	99.965	99.939	99.937	99.862
				4	100	100	100	100	100	100	100	100	100	100	99.992	99.974	99.981	99.921	99.883	99.763	99.685	99.567	99.482	99.278	99.03	98.779	98.533	98.142	97.469	96.479	94.923	93.638	92.342	91.114	89.542	88.1	NaN
				5	100	100	100	100	100	100	100	100	100	100	100	100	100	100	100	100	100	100	100	100	100	99.999	99.995	99.997	99.983	99.978	99.986	99.982	99.971	99.958	99.927	99.973	NaN
				6	100	100	100	100	100	100	100	100	100	100	100	100	100	100	100	100	100	100	100	100	100	100	100	100	100	99.99	99.97	99.961	99.964	99.972	99.967	99.987	100
				7	100	100	100	100	100	100	100	100	100	100	100	100	100	100	100	100	100	100	100	100	100	100	100	100	100	100	100	100	99.976	99.948	99.932	99.9	NaN
				8	100	100	100	100	100	100	100	100	100	100	100	100	100	100	100	100	100	100	100	100	100	100	100	100	100	100	100	99.989	99.971	99.933	99.88	NaN	NaN
				9	100	100	100	100	100	100	100	100	100	100	100	100	100	100	100	100	100	99.999	99.992	99.997	99.997	99.998	99.999	99.997	99.992	99.972	99.966	99.958	99.947	99.951	99.988	100	NaN
			ITL, 225 ms	1	100	100	100	100	99.999	99.982	99.978	99.972	99.972	99.96	99.959	99.975	99.993	100	99.999	99.997	99.993	99.982	99.964	99.895	99.728	99.521	99.184	98.228	97.806	97.161	96.976	95.892	NaN	NaN	NaN	NaN	NaN
				2	100	100	100	100	100	100	100	100	100	100	100	99.999	99.996	99.993	99.994	99.994	99.991	99.981	99.938	99.84	99.739	99.609	99.49	99.324	99.213	NaN	NaN	NaN	NaN	NaN	NaN	NaN	NaN
				3	97.429	97.459	97.677	98.06	98.212	98.417	98.487	98.475	98.362	98.347	98.312	98.323	98.32	98.322	98.292	98.503	98.452	98.207	98.055	97.537	97.129	96.781	96.184	95.712	95.538	95.488	95.359	94.3	NaN	NaN	NaN	NaN	NaN
				4	100	100	100	100	99.997	99.99	99.984	99.992	99.995	99.999	99.995	99.994	99.985	99.983	99.952	99.901	99.854	99.763	99.706	99.573	99.338	99.039	98.812	98.6	98.145	97.822	NaN	NaN	NaN	NaN	NaN	NaN	NaN
				5	99.756	99.773	99.722	99.64	99.635	99.707	99.681	99.705	99.727	99.671	99.605	99.531	99.534	99.495	99.483	99.42	99.336	99.28	99.199	99.022	99.069	98.912	98.601	98.298	98.077	97.726	NaN	NaN	NaN	NaN	NaN	NaN	NaN
				6	100	100	100	100	100	100	100	100	100	100	100	100	100	100	100	99.997	99.995	99.99	99.977	99.958	99.93	99.919	99.884	99.827	99.743	99.732	NaN	NaN	NaN	NaN	NaN	NaN	NaN
				7	100	100	100	100	100	100	100	100	100	100	100	100	100	100	100	100	100	100	100	100	100	100	100	100	100	100	NaN	NaN	NaN	NaN	NaN	NaN	NaN
				8	100	100	100	100	100	100	100	100	100	100	100	100	99.998	99.992	99.99	99.976	99.949	99.923	99.893	99.9	99.919	99.856	99.831	99.784	99.817	99.837	99.56	NaN	NaN	NaN	NaN	NaN	NaN
				9	100	100	100	100	100	100	100	100	100	100	100	100	100	100	100	100	100	100	100	100	100	100	100	99.992	99.998	100	100	NaN	NaN	NaN	NaN	NaN	NaN
			ITR, 225 ms	1	100	100	100	100	100	100	100	100	100	99.999	99.998	99.987	99.971	99.964	99.938	99.919	99.906	99.861	99.728	99.599	99.207	98.423	97.868	97.148	96.334	95.249	93.546	94.2	NaN	NaN	NaN	NaN	NaN
				2	100	100	100	100	100	100	100	100	100	100	100	99.991	99.979	99.984	99.997	100	99.999	99.994	99.983	99.921	99.849	99.765	99.515	99.408	99.282	99.05	NaN	NaN	NaN	NaN	NaN	NaN	NaN
				3	100	100	100	99.995	99.985	99.975	99.969	99.919	99.94	99.918	99.917	99.895	99.82	99.7	99.627	99.545	99.631	99.536	99.325	99.085	98.717	98.426	97.85	97.502	96.526	95.811	95.05	NaN	NaN	NaN	NaN	NaN	NaN
				4	100	100	100	100	100	100	100	99.999	100	100	99.999	99.993	99.986	99.972	99.967	99.937	99.907	99.846	99.714	99.602	99.419	99.323	99.042	98.881	98.457	97.976	NaN	NaN	NaN	NaN	NaN	NaN	NaN
				5	99.35	99.355	99.332	99.148	99.283	99.135	99.099	99.138	99.23	99.232	99.216	99.195	99.26	99.271	99.21	99.116	98.999	98.922	98.816	98.559	98.455	98.031	97.897	97.921	97.851	97.788	98.6	NaN	NaN	NaN	NaN	NaN	NaN
				6	100	100	100	100	100	100	100	100	100	100	100	100	100	100	100	100	100	100	100	99.998	99.988	99.966	99.954	99.947	99.951	99.991	NaN	NaN	NaN	NaN	NaN	NaN	NaN
				7	100	100	100	100	100	100	100	100	100	100	100	100	100	100	100	100	100	100	100	100	100	100	100	100	NaN	NaN	NaN	NaN	NaN	NaN	NaN	NaN	NaN
				8	100	100	100	100	100	100	100	100	100	100	100	100	99.999	99.99	99.972	99.943	99.905	99.89	99.886	99.886	99.881	99.855	99.797	99.776	99.742	99.8	NaN	NaN	NaN	NaN	NaN	NaN	NaN
				9	100	100	100	100	100	100	100	100	100	100	100	100	100	100	99.999	100	100	100	100	100	100	100	100	100	100	100	NaN	NaN	NaN	NaN	NaN	NaN	NaN
		λ=102	V1L, 50 ms	1	100	100	100	100	100	100	100	100	100	100	100	100	100	100	100	100	100	100	100	100	100	100	100	100	100	100	100	100	100	100	100	100	100
				2	100	100	100	100	100	100	100	100	100	100	100	100	100	100	100	100	100	100	100	100	100	100	100	100	100	100	99.997	99.99	99.919	99.868	99.743	99.567	99.267
				3	100	100	100	100	100	100	100	100	100	100	100	100	100	100	100	100	100	100	100	100	100	100	100	100	100	100	100	100	99.986	99.951	99.864	99.816	99.742
				4	100	100	100	100	100	100	100	100	100	100	100	100	100	100	99.999	99.985	99.951	99.875	99.828	99.737	99.582	99.274	98.994	98.614	98.335	97.874	97.504	97.131	96.461	95.821	95.107	93.996	92.5
				5	100	100	100	100	100	100	100	100	100	100	100	100	100	100	100	100	100	100	100	100	100	100	100	100	100	100	99.992	99.98	99.978	99.972	99.971	99.993	100
				6	100	100	100	100	100	100	100	100	100	100	100	100	100	100	100	100	100	100	100	100	100	100	100	100	100	100	100	100	100	100	100	100	100
				7	100	100	100	100	100	100	100	100	100	100	100	100	100	100	100	100	100	100	100	100	100	100	100	100	100	100	100	100	100	100	100	100	100
				8	100	100	100	100	100	100	100	100	100	100	100	100	100	100	100	100	100	100	100	100	100	100	100	100	100	100	100	100	100	100	100	100	NaN
				9	100	100	100	100	100	100	100	100	100	100	100	100	100	100	100	100	100	100	100	100	100	100	100	100	100	100	100	100	100	100	100	100	NaN
			V1R, 50 ms	1	100	100	100	100	100	100	100	100	100	100	100	100	100	100	100	100	100	100	100	100	100	100	100	100	100	100	100	100	100	100	100	100	NaN
				2	100	100	100	100	100	100	100	100	100	100	100	100	100	100	100	100	100	100	100	100	100	100	100	99.998	99.973	99.896	99.822	99.741	99.663	99.65	99.543	99.6	NaN
				3	100	100	100	100	100	100	100	100	100	100	100	100	100	100	100	100	100	100	100	100	100	100	100	100	100	100	100	99.999	99.985	99.963	99.921	99.911	99.822
				4	100	100	100	100	100	100	100	100	100	100	99.998	99.994	99.981	99.949	99.944	99.902	99.851	99.727	99.623	99.489	99.327	99.07	98.689	98.396	97.821	97.274	96.575	96.1	95.606	95.015	94.07	92.8	NaN
				5	100	100	100	100	100	100	100	100	100	100	100	100	100	100	100	100	100	100	100	100	100	100	100	100	99.999	99.993	99.999	99.991	99.983	99.976	99.988	99.97	NaN
				6	100	100	100	100	100	100	100	100	100	100	100	100	100	100	100	100	100	100	100	100	100	100	100	100	100	100	99.997	99.992	99.958	99.945	99.933	99.949	100
				7	100	100	100	100	100	100	100	100	100	100	100	100	100	100	100	100	100	100	100	100	100	100	100	100	100	100	100	100	100	100	100	100	NaN
				8	100	100	100	100	100	100	100	100	100	100	100	100	100	100	100	100	100	100	100	100	100	100	100	100	100	100	100	100	100	100	100	NaN	NaN
				9	100	100	100	100	100	100	100	100	100	100	100	100	100	100	100	100	100	100	99.998	99.999	99.998	99.996	99.995	99.992	99.996	99.997	99.992	99.992	99.977	99.972	99.981	100	NaN
			ITL, 225 ms	1	100	100	100	100	100	99.991	99.991	99.987	99.975	99.948	99.953	99.969	99.989	99.997	99.996	99.994	99.998	99.997	99.994	99.946	99.838	99.659	99.492	99.079	98.896	98.446	98.308	97.5	NaN	NaN	NaN	NaN	NaN
				2	100	100	100	100	100	100	100	100	100	100	100	100	100	99.997	99.996	99.998	100	100	100	99.994	99.964	99.918	99.871	99.77	99.673	NaN	NaN	NaN	NaN	NaN	NaN	NaN	NaN
				3	97.943	97.973	98.237	98.449	98.503	98.557	98.563	98.531	98.401	98.431	98.37	98.46	98.505	98.525	98.511	98.67	98.614	98.353	98.298	97.94	97.528	97.302	96.926	96.522	96.36	96.369	96.363	95.4	NaN	NaN	NaN	NaN	NaN
				4	100	100	100	100	99.997	99.99	99.984	99.98	99.979	99.984	99.986	99.983	99.979	99.985	99.984	99.977	99.983	99.917	99.831	99.771	99.62	99.484	99.407	99.368	99.176	99.067	NaN	NaN	NaN	NaN	NaN	NaN	NaN
				5	99.667	99.716	99.769	99.758	99.784	99.823	99.807	99.8	99.786	99.735	99.711	99.634	99.569	99.549	99.522	99.537	99.502	99.481	99.366	99.247	99.194	99.116	98.905	98.659	98.4	98.297	NaN	NaN	NaN	NaN	NaN	NaN	NaN
				6	100	100	100	100	100	100	100	100	100	100	100	100	100	100	100	100	100	100	99.997	99.996	99.997	99.996	99.998	99.995	100	100	NaN	NaN	NaN	NaN	NaN	NaN	NaN
				7	100	100	100	100	100	100	100	100	100	100	100	100	100	100	100	100	100	100	100	100	100	100	100	100	100	100	NaN	NaN	NaN	NaN	NaN	NaN	NaN
				8	100	100	100	100	100	100	100	100	100	100	100	100	99.999	99.995	99.994	99.997	99.987	99.966	99.944	99.968	99.97	99.976	99.982	99.981	99.988	99.984	100	NaN	NaN	NaN	NaN	NaN	NaN
				9	100	100	100	100	100	100	100	100	100	100	100	100	100	100	100	100	100	100	100	100	100	100	100	100	100	100	100	NaN	NaN	NaN	NaN	NaN	NaN
			ITR, 225 ms	1	100	100	100	100	100	100	100	100	100	100	99.998	99.993	99.994	99.981	99.957	99.942	99.937	99.927	99.857	99.828	99.671	99.254	98.978	98.401	97.924	97.165	96.02	95.933	NaN	NaN	NaN	NaN	NaN
				2	100	100	100	100	100	100	100	100	100	100	100	100	100	100	100	100	100	99.996	99.986	99.96	99.92	99.89	99.755	99.696	99.643	99.617	NaN	NaN	NaN	NaN	NaN	NaN	NaN
				3	100	100	100	100	100	99.998	99.985	99.939	99.938	99.924	99.908	99.91	99.856	99.804	99.748	99.689	99.691	99.654	99.491	99.289	98.992	98.806	98.442	98.065	97.209	96.619	95.807	NaN	NaN	NaN	NaN	NaN	NaN
				4	100	100	100	100	100	100	100	100	100	100	99.999	99.998	99.991	99.978	99.949	99.937	99.913	99.894	99.816	99.72	99.647	99.598	99.421	99.321	99.165	99.082	NaN	NaN	NaN	NaN	NaN	NaN	NaN
				5	99.55	99.435	99.386	99.309	99.367	99.255	99.207	99.272	99.329	99.345	99.368	99.311	99.303	99.269	99.278	99.263	99.207	99.173	99.169	98.976	98.885	98.709	98.668	98.572	98.455	98.296	98.6	NaN	NaN	NaN	NaN	NaN	NaN
				6	100	100	100	100	100	100	100	100	100	100	100	100	100	100	100	100	100	100	99.998	99.997	99.996	99.999	99.999	100	100	100	NaN	NaN	NaN	NaN	NaN	NaN	NaN
				7	100	100	100	100	100	100	100	100	100	100	100	100	100	100	100	100	100	100	100	100	100	100	100	100	NaN	NaN	NaN	NaN	NaN	NaN	NaN	NaN	NaN
				8	100	100	100	100	100	100	100	100	100	100	100	100	100	100	99.999	99.992	99.989	99.973	99.963	99.936	99.928	99.912	99.89	99.836	99.738	99.6	NaN	NaN	NaN	NaN	NaN	NaN	NaN
				9	100	100	100	100	100	100	100	100	100	100	100	100	100	100	100	100	100	100	100	100	100	100	100	100	100	100	NaN	NaN	NaN	NaN	NaN	NaN	NaN
		λ=103	V1L, 50 ms	1	100	100	100	100	100	100	100	100	100	100	100	100	100	100	100	100	100	100	100	100	100	100	100	100	100	100	100	100	100	100	100	100	100
				2	100	100	100	100	100	100	100	100	100	100	100	100	100	100	100	100	100	100	100	100	100	100	100	100	100	100	99.998	99.99	99.918	99.868	99.743	99.572	99.267
				3	100	100	100	100	100	100	100	100	100	100	100	100	100	100	100	100	100	100	100	100	100	100	100	100	100	100	100	100	99.986	99.953	99.868	99.823	99.745
				4	100	100	100	100	100	100	100	100	100	100	100	100	100	100	99.999	99.985	99.952	99.875	99.829	99.737	99.582	99.28	98.999	98.621	98.344	97.887	97.512	97.142	96.476	95.836	95.151	94.031	92.55
				5	100	100	100	100	100	100	100	100	100	100	100	100	100	100	100	100	100	100	100	100	100	100	100	100	100	100	99.993	99.98	99.98	99.973	99.972	99.993	100
				6	100	100	100	100	100	100	100	100	100	100	100	100	100	100	100	100	100	100	100	100	100	100	100	100	100	100	100	100	100	100	100	100	100
				7	100	100	100	100	100	100	100	100	100	100	100	100	100	100	100	100	100	100	100	100	100	100	100	100	100	100	100	100	100	100	100	100	100
				8	100	100	100	100	100	100	100	100	100	100	100	100	100	100	100	100	100	100	100	100	100	100	100	100	100	100	100	100	100	100	100	100	NaN
				9	100	100	100	100	100	100	100	100	100	100	100	100	100	100	100	100	100	100	100	100	100	100	100	100	100	100	100	100	100	100	100	100	NaN
			V1R, 50 ms	1	100	100	100	100	100	100	100	100	100	100	100	100	100	100	100	100	100	100	100	100	100	100	100	100	100	100	100	100	100	100	100	100	NaN
				2	100	100	100	100	100	100	100	100	100	100	100	100	100	100	100	100	100	100	100	100	100	100	100	99.998	99.973	99.898	99.823	99.741	99.664	99.653	99.559	99.6	NaN
				3	100	100	100	100	100	100	100	100	100	100	100	100	100	100	100	100	100	100	100	100	100	100	100	100	100	100	100	99.999	99.985	99.963	99.921	99.914	99.822
				4	100	100	100	100	100	100	100	100	100	100	99.998	99.994	99.982	99.948	99.945	99.903	99.855	99.731	99.626	99.491	99.326	99.076	98.697	98.393	97.825	97.287	96.586	96.141	95.642	95.051	94.092	92.842	NaN
				5	100	100	100	100	100	100	100	100	100	100	100	100	100	100	100	100	100	100	100	100	100	100	100	100	99.999	99.993	99.999	99.991	99.982	99.977	99.988	99.97	NaN
				6	100	100	100	100	100	100	100	100	100	100	100	100	100	100	100	100	100	100	100	100	100	100	100	100	100	100	99.997	99.992	99.96	99.947	99.936	99.953	100
				7	100	100	100	100	100	100	100	100	100	100	100	100	100	100	100	100	100	100	100	100	100	100	100	100	100	100	100	100	100	100	100	100	NaN
				8	100	100	100	100	100	100	100	100	100	100	100	100	100	100	100	100	100	100	100	100	100	100	100	100	100	100	100	100	100	100	100	NaN	NaN
				9	100	100	100	100	100	100	100	100	100	100	100	100	100	100	100	100	100	100	99.998	99.999	99.998	99.996	99.995	99.993	99.997	99.998	99.993	99.993	99.98	99.971	99.98	100	NaN
			ITL, 225 ms	1	100	100	100	100	100	99.992	99.992	99.987	99.975	99.949	99.954	99.968	99.988	99.997	99.996	99.994	99.997	99.996	99.994	99.945	99.835	99.663	99.492	99.089	98.903	98.454	98.294	97.5	NaN	NaN	NaN	NaN	NaN
				2	100	100	100	100	100	100	100	100	100	100	100	100	100	99.997	99.996	99.998	100	100	100	99.995	99.966	99.92	99.876	99.773	99.687	NaN	NaN	NaN	NaN	NaN	NaN	NaN	NaN
				3	97.971	97.982	98.232	98.452	98.51	98.557	98.563	98.53	98.404	98.43	98.373	98.459	98.507	98.527	98.515	98.669	98.617	98.358	98.297	97.941	97.536	97.306	96.925	96.541	96.362	96.371	96.38	95.4	NaN	NaN	NaN	NaN	NaN
				4	100	100	100	100	99.997	99.99	99.984	99.98	99.979	99.985	99.986	99.982	99.979	99.985	99.983	99.976	99.983	99.917	99.829	99.771	99.622	99.486	99.407	99.37	99.19	99.044	NaN	NaN	NaN	NaN	NaN	NaN	NaN
				5	99.667	99.716	99.769	99.76	99.787	99.821	99.809	99.803	99.786	99.738	99.711	99.633	99.569	99.551	99.523	99.538	99.504	99.489	99.369	99.248	99.2	99.118	98.913	98.67	98.416	98.309	NaN	NaN	NaN	NaN	NaN	NaN	NaN
				6	100	100	100	100	100	100	100	100	100	100	100	100	100	100	100	100	100	100	99.997	99.996	99.997	99.996	99.998	99.995	100	100	NaN	NaN	NaN	NaN	NaN	NaN	NaN
				7	100	100	100	100	100	100	100	100	100	100	100	100	100	100	100	100	100	100	100	100	100	100	100	100	100	100	NaN	NaN	NaN	NaN	NaN	NaN	NaN
				8	100	100	100	100	100	100	100	100	100	100	100	100	99.999	99.995	99.994	99.997	99.987	99.967	99.945	99.968	99.972	99.977	99.982	99.981	99.985	99.984	100	NaN	NaN	NaN	NaN	NaN	NaN
				9	100	100	100	100	100	100	100	100	100	100	100	100	100	100	100	100	100	100	100	100	100	100	100	100	100	100	100	NaN	NaN	NaN	NaN	NaN	NaN
			ITR, 225 ms	1	100	100	100	100	100	100	100	100	100	100	99.998	99.993	99.994	99.982	99.957	99.943	99.939	99.928	99.859	99.83	99.671	99.262	98.983	98.41	97.949	97.186	96.014	95.933	NaN	NaN	NaN	NaN	NaN
				2	100	100	100	100	100	100	100	100	100	100	100	100	100	100	100	100	100	99.996	99.986	99.962	99.923	99.891	99.761	99.714	99.655	99.633	NaN	NaN	NaN	NaN	NaN	NaN	NaN
				3	100	100	100	100	100	99.998	99.984	99.939	99.939	99.922	99.908	99.91	99.856	99.804	99.748	99.688	99.692	99.654	99.492	99.291	98.994	98.805	98.445	98.074	97.21	96.629	95.793	NaN	NaN	NaN	NaN	NaN	NaN
				4	100	100	100	100	100	100	100	100	100	100	99.999	99.998	99.99	99.977	99.948	99.938	99.913	99.894	99.816	99.72	99.647	99.599	99.425	99.319	99.159	99.082	NaN	NaN	NaN	NaN	NaN	NaN	NaN
				5	99.55	99.435	99.387	99.31	99.369	99.257	99.205	99.275	99.336	99.347	99.372	99.313	99.302	99.27	99.277	99.265	99.208	99.175	99.173	98.982	98.887	98.719	98.673	98.584	98.465	98.321	98.667	NaN	NaN	NaN	NaN	NaN	NaN
				6	100	100	100	100	100	100	100	100	100	100	100	100	100	100	100	100	100	100	99.998	99.997	99.996	99.998	99.999	100	100	100	NaN	NaN	NaN	NaN	NaN	NaN	NaN
				7	100	100	100	100	100	100	100	100	100	100	100	100	100	100	100	100	100	100	100	100	100	100	100	100	NaN	NaN	NaN	NaN	NaN	NaN	NaN	NaN	NaN
				8	100	100	100	100	100	100	100	100	100	100	100	100	100	100	99.999	99.992	99.991	99.974	99.965	99.939	99.93	99.913	99.893	99.836	99.742	99.6	NaN	NaN	NaN	NaN	NaN	NaN	NaN
				9	100	100	100	100	100	100	100	100	100	100	100	100	100	100	100	100	100	100	100	100	100	100	100	100	100	100	NaN	NaN	NaN	NaN	NaN	NaN	NaN
	MCE	λ=10-16	V1L, 50 ms	1	100	100	99.88	99.512	98.719	97.333	96.987	94.364	92.093	87.871	85.04	82.58	78.734	73.262	69.489	65.976	63.032	60.561	58.628	57.631	56.451	54.959	53.743	52.633	51.174	50.313	50.463	50.971	51.156	51.182	50.877	51.119	51.507
				2	98.814	98.693	92.132	88.446	82.86	77.946	74.624	71.752	67.113	64.783	63.203	61.342	59.449	57.651	56.743	56.292	56.12	56.146	55.962	56.105	55.687	55.628	55.499	55.103	54.969	54.816	54.191	53.398	52.62	52.634	52.354	52.279	51.8
				3	100	99.985	99.116	98.328	95.441	93.12	90.427	88.266	82.646	78.584	74.179	70.11	65.704	60.938	58.066	56.869	55.501	55.292	54.687	54.212	53.751	52.94	52.492	51.516	50.642	49.613	49.887	49.713	49.054	48.784	48.063	48.057	48.453
				4	93.646	91.119	90.109	86.054	78.387	74.728	67.375	64.06	62.091	59.2	57.717	55.425	54.808	54.041	52.888	52.918	52.234	51.807	51.552	50.793	50.566	50.065	49.828	49.962	50.037	50.285	50.496	50.789	51.033	51.143	51.227	51.361	51.85
				5	100	98.444	96.39	92.213	87.486	85.491	82.449	77.803	73.517	69.875	66.496	63.131	60.082	58.017	55.921	53.877	52.549	51.859	51.348	50.705	49.826	48.731	48.147	47.83	47.835	47.343	46.758	46.655	46.981	47.386	46.467	45.946	45.204
				6	99.943	99.451	99.231	99	98.943	98.001	97.123	95.893	94.559	91.877	90.086	86.948	83.189	80.139	77.589	75.052	71.723	69.391	67.116	65.109	62.79	60.194	57.068	54.671	51.775	50.675	50.032	49.356	50.031	50.505	50.563	50.63	50
				7	100	99.963	99.623	98.983	98.572	97.481	96.242	93.957	89.827	84.444	76.679	70.009	66.47	64.776	64.568	64.245	63.636	63.018	61.351	59.658	57.283	55.738	55.215	54.405	53.91	52.99	52.08	52.328	51.403	51.529	51.385	50.417	50.133
				8	100	99.785	99.68	99.377	98.724	97.718	96.507	94.703	93.671	90.543	87.235	84.094	80.231	76.521	74.37	72.633	70.046	68.495	66.774	64.718	62.323	59.401	56.888	54.947	52.766	51.065	49.533	48.721	48.464	48.282	48.476	47.582	NaN
				9	100	100	99.886	99.778	99.316	98.962	98.462	97.563	96.504	93.884	91.091	86.63	83.597	81.633	77.839	74.879	71.992	69.528	66.648	63.762	61.423	59.823	57.543	55.769	53.543	51.484	50.363	50.018	50.61	51.372	52.068	52.106	NaN
			V1R, 50 ms	1	94.917	94.043	94.248	90.733	85.977	83.918	78.723	72.525	67.934	66.681	61.956	60.247	57.887	56.411	54.585	52.952	51.482	50.471	50.076	49.898	50.034	50.162	50.319	51.054	50.948	50.537	50.502	50.41	50.615	49.932	49.571	49.518	NaN
				2	70.4	69.567	67.883	66.176	63.404	61.264	58.632	56.509	54.873	54.337	53.285	52.583	51.999	52.348	52.81	53.038	52.931	52.69	52.841	52.641	52.11	51.674	51.29	51.165	51.233	51.612	51.458	51.742	51.736	51.554	51.279	52.293	NaN
				3	87.4	86.05	85.935	83.155	78.457	73.706	67.016	62.595	58.135	54.625	53.329	52.144	50.292	49.008	48.73	48.336	48.274	48.639	48.324	48.612	48.957	49.365	49.41	49.622	48.782	48.7	48.416	48.632	48.101	48.208	48.434	48.372	47.957
				4	60.143	59.46	58.795	57.837	57.153	56.962	56.68	56.453	56.532	56.353	55.856	55.336	54.822	54.35	54.403	53.786	54.058	53.823	53.754	52.901	52.42	51.839	51.162	50.013	49.609	49.152	48.695	48.693	48.999	49.749	49.631	50.15	NaN
				5	78.157	77.652	77.259	74.665	70.182	66.879	62.468	58.626	56.17	54.615	51.416	50.158	49.052	48.397	47.951	47.996	48.371	48.717	48.749	49.068	49.047	48.656	48.504	48.479	48.62	48.453	48.08	47.765	48.175	47.546	46.871	47.29	NaN
				6	95.6	94.367	93.092	91.603	87.198	83.219	80.958	75.937	72.154	70.063	68.103	64.986	62.705	60.472	58.288	56.358	55.059	54.457	53.594	53.35	53.476	53.375	53.627	53.69	53.362	52.52	51.573	51.484	51.926	52.064	52.367	52.349	52.418
				7	91.756	91.414	90.641	88.975	85.505	82.577	77.958	74.778	71.964	67.17	62.051	58.419	55.023	53.816	52.555	51.858	51.863	51.579	51.456	51.277	51.178	51.057	50.905	50.818	50.74	51.34	51.184	50.257	49.557	49.419	49.647	49.72	NaN
				8	95.244	93.175	92.863	90.576	85.891	82.984	80.529	75.817	73.836	71.025	67.176	64.518	62.77	60.503	59.424	58.183	57.6	57.044	56.414	55.768	54.254	52.81	51.727	51.132	50.679	50.352	50.912	51.228	51.748	52.722	53	NaN	NaN
				9	97.822	97.941	97.439	97.029	94.78	91.358	86.046	82.064	79.21	76.383	73.153	68.382	63.934	61.894	59.632	58.001	57.488	56.756	55.804	54.987	53.923	53.164	52.363	51.798	50.88	50.505	50.217	49.627	48.799	48.36	48.286	48.439	NaN
			ITL, 225 ms	1	80.7	82.6	83.278	82.365	80.379	77.446	78.033	74.362	72.833	71.326	71.316	67.19	62.956	59.921	58.147	54.715	52.692	50.516	49.149	47.769	47.109	46.794	46.924	47.401	48.19	48.959	49.294	50.117	NaN	NaN	NaN	NaN	NaN
				2	88.756	88.149	87.675	85.715	84.084	79.536	76.262	74.099	74.944	72.528	71.47	72.777	72.35	69.855	68.048	65.884	57.156	55.699	53.12	51.56	50.522	49.818	49.383	48.53	48.46	NaN	NaN	NaN	NaN	NaN	NaN	NaN	NaN
				3	75.029	74.877	73.552	73.463	73.214	72.897	71.886	70.647	69.932	69.383	69.241	67.905	68.032	68.064	67.166	65.588	64.132	62.74	61.209	59.804	57.766	56.852	56.138	56.439	55.724	55.091	55.217	54.1	NaN	NaN	NaN	NaN	NaN
				4	72.764	72.954	73.939	72.98	72.881	70.112	69.941	68.918	68.656	69.432	68.259	67.351	65.496	63.606	60.051	57.603	55.211	54.273	53.499	53.302	52.879	52.856	52.865	52.535	51.517	51.933	NaN	NaN	NaN	NaN	NaN	NaN	NaN
				5	65.333	64.8	65.69	65.045	63.311	62.93	63.039	62.549	61.973	61.189	61.522	61.766	62.182	61.046	59.717	55.954	52.391	50.999	49.541	47.404	46.737	45.893	45.242	44.681	44.641	44.234	NaN	NaN	NaN	NaN	NaN	NaN	NaN
				6	98.4	98.012	97.367	97.274	96.816	96.197	95.368	92.86	90.707	88.849	88.055	86.654	86.532	83.529	81.532	76.732	72.586	69.666	65.339	62.512	59.872	58.553	56.886	55.467	53.143	52.758	NaN	NaN	NaN	NaN	NaN	NaN	NaN
				7	98.55	98.17	98.103	97.526	97.584	96.803	95.376	93.893	92.436	91.275	88.721	87.494	85.52	82.461	78.401	74.116	67.18	64.522	60.554	57.359	55.808	54.902	53.139	52.939	51.682	49.7	NaN	NaN	NaN	NaN	NaN	NaN	NaN
				8	79.8	80.22	79.651	79.009	77.218	75.936	75.651	73.851	74.195	74.471	73.816	73.32	72.01	69.376	62.728	60.822	58.641	56.822	53.819	51.771	51.226	50.807	50.109	49.2	48.817	47.653	47.56	NaN	NaN	NaN	NaN	NaN	NaN
				9	96.8	96.967	96.236	95.48	93.301	93.878	90.494	89.699	87.477	84.291	81.771	80.393	77.107	72.202	67.333	63.928	61.097	58.827	56.24	54.34	53.319	52.41	51.459	50.678	50.654	50.087	49.456	NaN	NaN	NaN	NaN	NaN	NaN
			ITR, 225 ms	1	58.714	57.766	58.298	58.532	57.173	55.997	55.317	55.351	55.189	56.483	55.677	54.685	53.42	52.707	51.992	51.654	51.164	51.168	51.118	50.668	50.696	50.342	50.265	50.033	49.794	49.821	49.692	49.667	NaN	NaN	NaN	NaN	NaN
				2	49.567	51.172	50.945	51.569	51.24	51.08	50.609	50.2	49.944	50.456	50.643	50.799	50.473	49.969	49.119	48.416	48.543	48.251	48.197	47.788	47.831	47.688	48.296	48.302	48.161	48.383	NaN	NaN	NaN	NaN	NaN	NaN	NaN
				3	69.5	68	68.4	67.642	66.151	66.014	64.261	62.593	60.875	59.623	58.904	58.211	58.071	58.092	58.539	58.056	56.461	55.103	54.063	52.464	52.274	51.936	51.365	51.089	50.658	50.389	50.55	NaN	NaN	NaN	NaN	NaN	NaN
				4	56.34	56.674	56.56	56.482	56.303	56.688	55.49	55.74	55.853	55.859	55.874	56.17	55.743	55.162	53.953	53.35	52.998	52.892	53.002	52.762	52.242	52.078	51.982	52.143	52.146	51.859	NaN	NaN	NaN	NaN	NaN	NaN	NaN
				5	59.2	58.49	59.016	58.282	58.096	57.566	57.206	56.432	56.211	55.181	54.357	53.961	53.608	52.768	51.8	50.369	49.427	48.27	47.601	47.337	47.159	47.054	47.104	46.093	45.508	45.421	45.867	NaN	NaN	NaN	NaN	NaN	NaN
				6	74	72.211	70.709	70.157	68.466	68.289	66.505	64.507	63.037	63.395	63.326	63.346	63.261	62.926	61.614	59.503	56.685	55.498	54.656	54.047	53.357	52.912	52.124	51.697	51.358	51.522	NaN	NaN	NaN	NaN	NaN	NaN	NaN
				7	77.782	77.465	75.581	73.785	72.452	71.152	68.9	68.554	67.114	67.705	66.901	66.328	66.318	66.112	65.156	62.135	55.853	52.579	51.343	50.402	50.091	50.344	50.971	51.308	NaN	NaN	NaN	NaN	NaN	NaN	NaN	NaN	NaN
				8	55.733	56.611	57.065	57.635	58.545	58.802	57.654	57.172	57.662	57.774	57.613	58.259	57.979	57.699	55.441	53.848	52.546	51.411	51.387	51.061	50.95	52.073	51.939	51.851	51.758	52.7	NaN	NaN	NaN	NaN	NaN	NaN	NaN
				9	82.575	81.22	79.894	79.102	80.438	80.811	77.618	74.439	73.115	70.764	70.018	69.195	67.674	65.93	61.095	59.11	57.481	54.774	52.569	51.529	50.171	49.966	49.741	49.338	48.528	47.702	NaN	NaN	NaN	NaN	NaN	NaN	NaN
		λ=10-15	V1L, 50 ms	1	100	99.994	99.867	99.469	98.469	96.984	96.412	93.134	90.387	85.346	81.808	78.455	73.463	68.351	64.028	61.053	58.563	56.511	55.162	54.476	53.256	52.47	51.844	51.431	50.513	49.793	49.456	50.105	50.324	50.473	50.691	51.35	51.667
				2	98.486	98.637	91.889	87.985	82.066	76.936	73.589	70.726	65.741	63.238	61.987	60.142	58.252	56.87	55.796	55.022	54.89	54.806	54.992	55.37	54.981	54.924	54.838	54.673	54.39	54.283	53.708	52.806	52.148	52.104	51.514	50.256	49.733
				3	100	99.97	98.991	98.107	94.715	91.586	88.026	85.342	78.159	73.675	69.768	65.875	61.8	57.409	54.415	53.265	52.155	51.99	51.671	51.405	51.364	51.047	51.014	50.793	50.549	49.655	49.599	49.491	49.5	49.053	48.946	49.083	49.851
				4	93.154	90.656	89.502	84.848	76.907	73.284	65.95	62.44	60.588	57.318	56.281	53.647	53.483	53.18	52.22	52.207	51.67	51.012	50.699	50.112	50.299	50.097	49.99	49.687	50.127	50.852	51.126	51.226	51.286	50.443	50.522	50.682	52.55
				5	100	98.356	96.195	91.4	86.402	83.938	80.388	74.792	70.125	66.437	63.318	60.004	57.23	55.43	53.941	52.086	50.804	50.519	50.075	49.405	49.042	48.13	48.164	47.815	47.189	46.78	46.404	46.219	46.321	46.868	46.42	46.277	46.357
				6	99.943	99.322	99.178	98.855	98.62	97.275	95.763	93.69	91.394	87.577	85.34	81.261	76.548	72.801	69.942	67.756	64.412	62.782	61.064	59.515	58.543	56.895	54.917	53.305	50.942	49.644	49.025	48.688	49.42	49.684	49.648	49.665	49.829
				7	100	99.942	99.446	98.445	97.599	93.933	90.095	83.703	76.746	70.881	63.702	59.937	57.52	56.085	54.445	54.792	54.976	54.817	54.185	53.547	52.574	52.332	52.535	52.396	52.009	51.85	52.197	52.381	51.951	51.777	51.774	51.683	50.533
				8	100	99.655	99.596	99.177	98.026	96.248	94.182	90.621	88.355	82.89	79.298	75.057	71.41	66.671	63.862	61.653	59.056	58.586	57.785	57.121	56.075	54.705	53.505	51.801	51.017	49.909	48.821	48.257	47.925	47.922	47.895	48.436	NaN
				9	100	99.991	99.783	99.444	98.505	96.874	94.185	90.119	86.515	81.899	78.075	71.371	67.265	64.623	61.023	59.498	57.489	56.049	54.974	53.597	52.533	52.186	52.315	52.8	52.149	51.241	50.387	49.482	49.899	50.78	51.016	51.737	NaN
			V1R, 50 ms	1	94.833	94.048	93.855	89.88	84.452	81.968	76.654	69.882	64.992	63.669	59.263	57.324	55.513	54.491	53.138	51.568	50.646	50.081	50.044	49.698	49.455	49.254	49.135	49.817	50.162	50.312	50.541	50.327	50.575	49.976	50.027	50.459	NaN
				2	70.367	69.531	67.706	65.983	63.08	61	58.243	56.243	54.504	53.925	52.291	51.657	51.508	51.529	51.926	52.156	52.308	52.055	52.199	51.953	51.703	51.212	50.799	50.4	51.363	51.518	51.794	51.56	51.344	51.438	50.502	50.653	NaN
				3	86.92	85.938	85.537	82.213	76.166	70.584	64.176	60.178	55.648	52.576	51.209	50.69	49.733	49.266	49.346	48.879	48.803	49.005	49.119	49.389	49.016	49.142	49.13	49.236	49.109	48.912	49.029	49.438	49.235	49.041	49.493	49.377	49.129
				4	60.857	59.239	58.456	57.287	56.133	55.735	55.289	55.542	55.463	55.588	55.37	54.636	54.219	53.406	53.635	53.448	53.469	53.272	52.737	52.236	52.165	51.925	50.894	50.017	49.935	49.746	49.965	49.967	49.614	49.387	48.937	48.767	NaN
				5	78.129	77.235	76.475	73.891	68.492	64.997	60.316	56.795	54.798	53.404	51.023	50.296	49.688	48.571	48.406	48.15	48.187	48.198	48.121	48.186	48.514	48.716	49.386	49.444	49.17	48.623	47.962	47.847	48.085	47.528	46.912	46.923	NaN
				6	95.45	94.31	92.608	90.606	84.875	79.474	77.021	70.421	66.014	63.302	62.301	59.237	57.552	55.792	54.082	52.997	52.29	51.934	51.299	51.582	51.726	51.55	51.512	51.321	51.528	51.319	51.242	51.95	51.385	51.291	51.285	50.689	51.655
				7	90.378	89.383	86.668	83.082	78.374	74.442	68.461	64.86	62.518	59.429	56.906	54.739	53.217	52.477	51.779	50.977	51.354	51.479	51.114	51.408	51.581	51.174	51.149	50.882	51.04	50.875	50.87	50.305	50.19	50.19	49.955	50.4	NaN
				8	96.756	93.742	92.541	88.878	81.962	78.577	74.916	69.755	67.576	65.182	62.118	59.83	58.097	56.092	55.828	54.529	54.258	53.97	53.388	52.654	51.508	50.824	50.074	49.433	48.736	49.116	49.358	49.833	50.945	51.128	52.12	NaN	NaN
				9	97.6	96.645	95.648	94.624	90.07	84.59	77.022	71.814	68.218	66.405	64.389	60.677	57.275	56.715	54.971	53.639	53.216	52.808	52.877	52.351	51.511	51.221	50.734	50.492	51.019	51.093	50.625	49.783	49.704	50.387	51.447	52.139	NaN
			ITL, 225 ms	1	77.5	81.248	81.804	80.415	78.1	75.064	75.411	72.092	70.664	69.406	69.353	65.084	60.782	57.612	55.307	52.866	51.422	49.844	49.349	48.057	47.461	47.274	47.65	47.978	48.31	48.498	48.687	49.025	NaN	NaN	NaN	NaN	NaN
				2	87.422	86.014	85.752	83.887	82.346	77.625	74.502	72.426	73.488	71.469	70.479	71.758	71.404	68.693	66.88	64.689	56.104	54.973	52.806	51.438	50.751	50.204	49.912	49.33	48.833	NaN	NaN	NaN	NaN	NaN	NaN	NaN	NaN
				3	69.886	70.764	70.216	70.637	69.552	67.93	66.469	65.475	64.612	64.032	64.417	63.519	63.977	64.093	63.424	61.778	60.256	59.419	58.193	57.408	55.336	54.245	54.163	54.641	54.282	54.13	53.386	50.1	NaN	NaN	NaN	NaN	NaN
				4	69.2	69.017	70.22	68.779	69.143	66.586	66.264	64.888	64.985	66.45	65.579	64.831	63.073	61.27	57.99	55.64	52.979	52.692	52.439	52.455	52.388	52.247	52.439	51.937	51.555	52.756	NaN	NaN	NaN	NaN	NaN	NaN	NaN
				5	59.778	59.609	61.254	60.848	59.931	59.2	59.089	58.766	58.582	58.807	59.272	59.541	59.859	59.319	58.378	55.254	52.183	51.064	49.525	47.446	46.692	45.669	45.7	45.824	45.786	44.354	NaN	NaN	NaN	NaN	NaN	NaN	NaN
				6	98.111	97.865	96.937	96.591	95.377	94.536	92.798	89.795	87.612	86.02	85.377	84.165	84.072	80.715	78.097	72.406	68.36	65.613	61.663	58.639	56.071	54.902	53.521	52.986	52.07	52.216	NaN	NaN	NaN	NaN	NaN	NaN	NaN
				7	98.7	97.778	97.287	96.105	94.933	92.25	87.867	85.651	84.134	83.699	81.816	80.727	79.202	77.274	73.275	68.741	63.129	60.664	57.168	55.369	54.108	53.025	52.914	52.893	52.737	55.2	NaN	NaN	NaN	NaN	NaN	NaN	NaN
				8	77.022	77.146	75.46	74.91	72.557	69.857	69.235	66.997	68.521	69.021	69.53	69.473	68.167	65.814	58.811	57.247	55.609	54.393	51.891	50.69	50.078	49.374	48.51	47.986	48.035	47.42	47.12	NaN	NaN	NaN	NaN	NaN	NaN
				9	95.65	94.558	93.164	91.584	88.227	87.265	81.379	79.934	78.236	76.31	74.885	73.174	70.378	66.554	62.682	60.087	58.074	55.941	54.298	53.29	52.274	51.81	51.293	50.906	50.059	49.093	48.378	NaN	NaN	NaN	NaN	NaN	NaN
			ITR, 225 ms	1	56.286	55.891	56.302	57.432	56.118	55.089	54.388	54.285	54.068	55.406	54.679	53.932	52.758	51.778	51.14	51.022	50.383	50.322	50.166	50.243	50.395	49.844	49.645	49.315	49.655	50.073	50.61	50.867	NaN	NaN	NaN	NaN	NaN
				2	52.8	51.683	50.684	50.75	49.672	50.517	50.493	50.551	50.117	50.587	50.468	50.824	50.711	50.08	49.28	48.737	49.026	48.998	48.824	48.19	47.849	48.112	48.569	48.831	49.42	50	NaN	NaN	NaN	NaN	NaN	NaN	NaN
				3	67.5	67.769	67.222	65.659	64.265	63.851	61.777	59.339	57.226	56.477	55.84	55.55	56.026	56.387	56.386	56.221	54.565	53.549	52.853	51.399	51.094	51.028	50.975	50.373	49.418	48.603	47.586	NaN	NaN	NaN	NaN	NaN	NaN
				4	54.52	55.281	54.327	54.538	54.966	55.521	54.858	55.033	55.004	54.984	55.254	55.555	55.201	54.619	53.547	53.086	53.212	52.974	53.36	53.138	52.563	51.947	51.882	51.897	51.53	51.588	NaN	NaN	NaN	NaN	NaN	NaN	NaN
				5	58.85	57.725	58.2	57.737	57.448	57.174	56.597	54.987	54.77	53.81	52.892	52.962	52.639	51.683	51.064	50.191	48.927	48.293	48.153	48.231	47.935	47.688	47.695	46.95	45.802	45.729	47.333	NaN	NaN	NaN	NaN	NaN	NaN
				6	71.567	70.747	69.019	67.658	65.287	64.289	62.805	60.987	59.689	60.151	60.596	60.793	60.394	60.262	59.276	57.516	55.443	54.38	53.613	52.803	51.89	51.266	50.567	50.072	49.638	49.513	NaN	NaN	NaN	NaN	NaN	NaN	NaN
				7	70.382	70.748	69.514	67.389	64.929	62.236	59.301	59.055	58.117	58.385	57.998	58.57	58.378	59.043	58.946	57.783	53.519	51.541	51.292	50.661	51.289	51.55	52.718	53.8	NaN	NaN	NaN	NaN	NaN	NaN	NaN	NaN	NaN
				8	56.733	56.264	57.455	56.905	57.75	57.905	57.146	56.37	56.589	56.749	56.526	57.17	57	56.705	54.606	53.424	51.795	51.44	51.385	51.097	51.479	51.767	52.02	52.018	52.442	51.7	NaN	NaN	NaN	NaN	NaN	NaN	NaN
				9	76.525	76.4	75.866	74.54	75.422	73.943	69.929	66.252	65.027	63.703	63.872	63.191	62.29	60.615	56.231	54.71	53.065	51.13	50.315	49.969	50.109	49.58	48.964	48.641	47.925	47.873	NaN	NaN	NaN	NaN	NaN	NaN	NaN
		λ=10-14	V1L, 50 ms	1	100	99.983	99.701	97.497	93.678	89.152	88.191	82.743	77.603	70.893	65.699	61.161	57.708	55.404	53.673	52.81	51.707	50.457	50.417	50.06	49.584	49.535	49.685	50.108	50.487	50.094	50.513	50.314	50.61	50.954	51.56	51.978	52.587
				2	96.243	96.056	86.326	80.929	72.337	65.327	62.356	59.381	57.57	56.003	54.454	53.311	52.373	51.953	51.988	51.853	51.271	50.982	51.25	50.983	51.338	51.198	51.532	51.376	51.353	51.483	51.256	51.142	50.761	50.258	49.768	47.814	45.4
				3	100	99.72	98.1	95.559	88.115	80.449	74.556	71.693	64.23	60.662	57.286	55.324	53.994	52.855	51.437	50.427	50.347	49.346	48.786	48.816	48.909	49.412	49.866	50.746	51.486	52.14	52.686	52.664	52.128	51.382	49.857	49.419	48.277
				4	89.862	85.062	82.072	74.868	65.042	60.614	56.044	54.128	53.659	51.807	51.614	50.522	51.156	51.406	51.492	50.742	50.693	51.198	50.901	50.485	50.377	50.823	50.591	49.913	49.481	49.727	50.015	49.258	48.634	48.196	46.742	45.592	46.45
				5	99.85	96.387	91.877	83.31	73.823	69.797	66.306	60.894	57.61	55.223	53.328	52.935	52.316	51.349	50.774	50.922	50.578	50.812	50.314	49.649	48.989	48.413	48.514	48.039	48.002	48.029	48.584	48.437	49.536	49.627	49.336	49.466	50.039
				6	99.914	98.761	98.07	95.665	93.108	86.91	82.308	77.3	73.697	67.836	65.218	62.204	59.03	56.816	54.863	53.208	51.55	51.037	50.876	51.43	50.873	50.415	49.895	49.8	48.896	49.223	48.466	48.692	48.482	48.357	47.885	47.84	47.159
				7	100	99.695	95.99	89.648	83.478	74.526	68.114	61.414	57.894	55.956	53.94	53.376	51.879	51.189	50.207	50.402	50.365	50.325	50.518	50.202	50.831	50.954	51.514	51.274	51.78	50.712	50.366	50.6	51.836	51.617	51.985	51.244	51.8
				8	100	98.64	97.965	94.376	88.326	81.269	75.471	69.091	66.027	60.816	58.594	56.605	55.964	53.871	53.102	52.467	51.64	51.268	51.094	50.602	50.201	50.356	50.098	50.098	49.835	49.762	49.607	49.672	49.777	49.678	49.781	48.727	NaN
				9	99.68	97.509	94.974	90.503	81.872	75.931	72.582	68.561	64.838	60.368	57.581	55.664	54.82	54.51	53.113	52.509	50.916	49.999	50.027	49.615	50.297	50.373	51.231	51.484	50.885	50.52	50.101	49.623	49.501	49.721	49.838	50.688	NaN
			V1R, 50 ms	1	92	90.138	88.952	81.034	73.901	69.175	63.372	58.331	55.153	53.969	51.444	50.763	49.939	49.844	49.599	49.468	49.655	49.682	49.421	48.834	48.927	48.84	48.666	48.731	49.187	50.301	51.095	51.17	51.478	50.721	48.944	48.324	NaN
				2	65.367	63.665	61.736	59.684	57.513	55.689	52.659	51.249	50.558	50.781	51.979	51.957	51.098	50.53	50.442	50.972	50.977	50.87	50.44	50.126	50.034	50.204	49.582	49.437	49.474	49.711	50.011	50.395	50.467	51.01	51.14	49.853	NaN
				3	78.28	78.346	77.436	73.565	65.672	61.242	57.152	55.542	53.743	51.661	50.498	49.804	49.463	49.28	49.159	48.797	48.189	48.126	48.88	49.022	48.798	49.355	49.389	49.126	49.335	49.499	49.656	50.163	49.885	49.533	50.217	49.602	49.049
				4	57.6	56.018	55.92	54.366	53.767	52.742	51.722	51.848	51.797	51.464	51.913	52.283	51.844	51.335	50.93	50.833	50.698	51.011	51.184	51.326	51.31	51.273	50.97	50.914	50.669	50.099	49.274	48.369	49.229	48.791	49.166	49.225	NaN
				5	71.986	70.887	67.994	64.788	58.314	56.196	53.916	51.555	50.953	50.714	49.917	49.724	49.602	49.342	49.141	49.313	49.566	50.008	49.641	49.468	49.831	50.705	50.978	50.737	50.383	50.629	50.191	50.402	50.199	50.692	50.415	50.293	NaN
				6	96.275	89.731	87.45	84.528	74.354	67.716	64.817	59.292	55.948	53.997	53.521	51.89	51.227	50.535	50.471	50.742	51.025	50.613	49.955	49.564	49.393	49.376	49.892	49.641	49.955	50.107	50.076	50.637	49.949	50.35	51.058	51.627	52.8
				7	84.533	82.993	76.919	69.956	62.654	57.528	54.067	53.447	52.472	51.924	52.184	51.647	50.621	49.954	49.829	49.897	49.99	49.4	49.53	49.045	49.395	49.825	50.211	50.799	50.952	50.787	50.243	50.231	50.415	51.054	51.847	50.2	NaN
				8	93.8	88.463	85.04	79.695	69.941	65.592	61.051	57.874	56.333	54.898	53.372	52.528	52.385	52.206	51.702	51.274	51.066	51.555	50.79	50.723	50.601	50.162	49.999	49.411	48.74	48.82	49.133	49.593	49.683	48.897	48.24	NaN	NaN
				9	93.756	89.514	86.261	83.403	75.35	69.747	61.741	56.452	53.836	53.126	52.43	51.135	51.144	51.762	51.576	51.699	51.38	50.98	50.462	50.66	50.628	51.044	51.433	51.541	51.257	50.247	49.881	49.864	49.782	49.777	49.29	49.032	NaN
			ITL, 225 ms	1	66.4	65.248	65.752	63.868	61.609	60.138	60.906	59.291	59.352	59.309	60.042	57.028	55.12	53.183	52.009	51.065	50.287	49.342	49.197	48.721	48.083	48.589	49.236	49.274	49.209	48.909	49.108	50.792	NaN	NaN	NaN	NaN	NaN
				2	72.022	70.07	70.065	67.867	68.645	65.667	63.085	60.985	62.639	61.515	61.95	63.635	63.395	61.341	59.946	57.565	51.29	50.712	49.795	49.656	49.836	51.167	52.223	53.242	53.18	NaN	NaN	NaN	NaN	NaN	NaN	NaN	NaN
				3	54.943	55.427	55.987	55.005	54.038	52.859	52.268	51.63	51.493	51.932	52.435	52.804	53.103	53.415	54.248	53.527	52.922	52.577	52.561	52.124	51.716	51.385	51.162	50.578	51.378	51.361	50.915	47.2	NaN	NaN	NaN	NaN	NaN
				4	55.109	56.383	56.245	55.189	55.56	53.997	53.892	52.865	53.171	54.479	54.497	54.209	53.326	52.475	51.727	51.914	51.988	52.668	53.067	53.061	52.918	52.068	51.828	51.76	51.559	52.444	NaN	NaN	NaN	NaN	NaN	NaN	NaN
				5	52.8	53.089	52.934	52.771	52.857	51.624	51.452	51.392	51.762	52.691	53.077	53.24	53.539	53.514	53.69	52.003	51.126	50.757	50.45	49.741	48.928	47.67	47.949	47.521	46.586	46.771	NaN	NaN	NaN	NaN	NaN	NaN	NaN
				6	89.067	88.724	85.143	83.864	79.09	78.223	75.693	71.867	70.468	71.241	71.605	71.323	72.294	69.757	68.435	63.131	60.104	57.254	54.897	53.622	51.705	50.871	49.888	50.641	51.286	51.626	NaN	NaN	NaN	NaN	NaN	NaN	NaN
				7	92.4	92.317	89.529	84.852	81.196	76.016	68.721	66.16	65.984	65.262	65.145	64.754	64.114	63.938	61.21	58.131	55.345	54.752	54.115	53.687	53.71	53.283	53.131	52.511	53.004	51.5	NaN	NaN	NaN	NaN	NaN	NaN	NaN
				8	63.622	61.946	59.687	59.047	58.735	57.337	57.978	56.705	57.64	57.784	58.269	58.523	57.691	56.527	53.553	53.006	52.375	51.375	50.718	49.918	50.075	49.689	49.079	48.696	49.01	49.894	50.68	NaN	NaN	NaN	NaN	NaN	NaN
				9	88.65	85.34	81.479	77.099	72.85	70.107	65.264	63.512	61.945	61.011	61.358	60.227	58.315	55.612	53.638	52.501	51.789	51.077	50.388	49.608	49.288	49.276	49.87	50.12	50.639	50.11	51.867	NaN	NaN	NaN	NaN	NaN	NaN
			ITR, 225 ms	1	48.8	49.006	50.629	51.917	51.98	52.404	52.595	52.557	52.194	52.722	52.148	51.243	50.462	49.778	49.788	49.256	49.423	49.29	49.937	49.875	50.007	50.317	51.245	51.074	51.327	50.362	49.315	47.533	NaN	NaN	NaN	NaN	NaN
				2	49.733	50.003	49.089	49.383	49.091	49.663	50.073	50.233	50.216	50.936	50.714	50.593	50.425	50.079	49.803	49.144	48.715	48.948	49.1	49.357	49.046	49.659	49.526	48.857	48.49	46.367	NaN	NaN	NaN	NaN	NaN	NaN	NaN
				3	63.5	62.185	61.299	58.948	57.414	56.591	55.158	53.596	53.254	52.916	52.461	52.042	52.303	52.679	52.483	52.348	50.931	50.18	50.226	50.032	50.251	49.193	48.358	47.577	47.33	47.125	47.5	NaN	NaN	NaN	NaN	NaN	NaN
				4	51.5	50.8	51.229	51.353	51.809	51.781	51.858	51.565	51.673	52.062	52.411	52.698	52.535	52.067	51.037	51.285	51.763	52.086	52.254	51.749	50.979	50.626	50.374	49.465	49.19	49.212	NaN	NaN	NaN	NaN	NaN	NaN	NaN
				5	57.6	58.13	55.762	54.584	53.759	53.085	52.841	52.156	51.666	51.52	51.582	51.586	51.463	51.631	50.761	50.422	50.324	49.76	49.799	49.298	49.139	48.598	48.516	49.118	48.071	48.554	48.667	NaN	NaN	NaN	NaN	NaN	NaN
				6	70.3	68.163	64.829	62.401	59.132	57.505	55.928	54.815	54.298	54.536	55.341	56.455	56.705	56.428	54.794	53.092	51.816	51.747	50.866	51.231	50.782	50.638	50.252	49	47.871	46.591	NaN	NaN	NaN	NaN	NaN	NaN	NaN
				7	68.673	69.07	66.352	64.276	61.415	59.019	56.962	55.354	54.206	53.914	53.812	54.021	54.167	55.399	55.693	55.115	52.823	51.932	52.316	51.945	51.661	50.97	50.926	51.4	NaN	NaN	NaN	NaN	NaN	NaN	NaN	NaN	NaN
				8	55.4	55.653	55.023	53.732	53.712	54.569	53.681	52.944	52.63	52.933	53.132	53.088	52.766	53.081	52.739	52.558	52.178	51.517	50.917	50.678	51.216	51.457	51.438	51.129	51.562	49.8	NaN	NaN	NaN	NaN	NaN	NaN	NaN
				9	73.55	73.117	70.529	68.091	66.794	64.699	61.01	56.967	56.169	55.63	56.1	56.066	55.266	54.175	51.953	51.615	51.401	50.18	49.679	49.478	49.412	49.865	49.68	49.244	49.14	48.244	NaN	NaN	NaN	NaN	NaN	NaN	NaN
		λ=10-13	V1L, 50 ms	1	99.925	97.943	92.682	87.528	81.746	75.213	72.583	66.057	61.021	55.747	53.464	52.089	51.826	50.844	50.246	49.777	50	49.443	49.801	49.762	49.672	49.18	49.279	49.186	49.34	49.602	50.131	50.126	50.006	50.088	49.914	50.624	51.867
				2	88.186	85.051	72.145	65.974	57.745	53.87	53.415	52.282	52.318	52.031	51.458	51.536	51.692	51.111	50.687	50.579	50.521	50.702	50.301	50.193	50.175	49.917	50.7	50.941	50.961	51.012	50.673	51.314	50.767	50.465	50.74	51.474	51.6
				3	98.914	94.82	86.861	80.948	72.24	65.797	57.553	56.283	53.599	51.938	51.166	50.395	50.654	50.701	50.039	49.986	49.977	50.122	49.966	50.034	50.461	50.575	50.756	50.866	50.771	50.42	50.636	50.459	49.989	49.265	48.374	48.446	48.615
				4	78.108	68.919	65.126	61.156	56.61	52.691	51.66	51.152	51.874	51.418	50.938	50.792	49.704	49.29	49.96	50.625	50.548	50.046	49.826	49.992	50.116	50.435	50.665	50.535	49.559	49.91	50.208	50.273	50.518	50.301	51.091	50.227	50.7
				5	95.05	89.818	82.684	72.935	62.567	57.58	54.897	53.452	52.05	51.332	51.321	50.934	50.631	50.392	50.368	49.93	50.172	49.852	49.629	49.753	49.759	50.094	50.271	49.904	50.672	51.283	51.145	50.846	49.936	49.504	49.128	48.993	49.31
				6	98.314	94.047	90.391	83.008	77.157	67.911	62.556	58.542	56.191	53.932	53.012	51.955	51.598	50.814	50.781	50.6	49.991	49.88	49.548	49.519	49.176	49.115	49.658	49.675	50.715	51.536	51.871	52.331	51.599	50.41	50.183	49.083	47.991
				7	94.982	93.369	84.23	73.738	66.511	58.59	55.014	53.046	52.214	52.027	51.042	50.872	50.251	50.327	50.378	50.457	50.129	50.101	49.975	50.095	50.764	51.059	51.081	50.947	50.867	50.983	50.93	50.224	50.157	50.608	51.162	51.733	49.533
				8	99.28	94.276	88.273	79.719	72.426	64.618	59.092	55.854	54.356	53.657	52.981	52.284	52.129	51.607	51.83	51.699	50.594	50.609	50.728	50.655	49.903	50.015	50.425	50.966	51.078	51.465	51.464	52.099	53.198	52.96	51.829	52.255	NaN
				9	96.1	88.717	81.664	76.162	61.108	56.248	54.985	54.312	52.84	52.425	51.763	51.3	50.72	50.619	50.269	50.301	50.22	49.9	49.956	50.38	49.996	49.862	49.507	49.346	49.572	49.75	49.527	49.356	49.43	49.484	49.153	46.944	NaN
			V1R, 50 ms	1	81.517	79.09	77.644	69.865	64.25	59.964	56.816	53.974	53.09	52.575	50.454	49.965	50.381	50.284	50.724	50.621	50.465	50.091	49.62	49.827	49.766	49.322	49.312	49.628	49.827	50.135	50.529	50.96	50.617	50.487	50.019	50.865	NaN
				2	59.2	59.32	57.366	55.128	53.594	52.414	50.717	50.096	50.147	50.599	50.709	50.907	51.583	50.858	50.521	50.804	51.05	50.256	49.831	49.94	50.029	49.686	49.488	49.768	49.357	49.376	49.62	50.009	49.93	50.762	50.502	51.36	NaN
				3	77.28	75.592	73.299	70.505	61.612	56.745	52.879	52.326	50.921	50.137	49.835	49.334	49.063	49.137	50.189	50.419	50.371	50.909	50.638	51.165	50.756	50.684	50.449	49.663	49.401	49.069	49.157	49.635	50.14	50.189	50.124	50.34	51.009
				4	54.057	53.474	52.576	51.67	51.341	51.021	50.045	50.365	50.223	50.574	50.931	50.758	50.815	50.493	50.329	50.569	50.583	50.202	50.332	50.434	50.465	50.699	51.057	50.911	50.882	50.158	50.949	50.853	50.113	49.588	49.241	48	NaN
				5	64.314	64.6	61.943	59.502	55.103	52.762	51.356	51.195	49.786	49.467	50.021	49.963	49.566	49.589	49.525	49.809	50.047	50.148	50.43	50.46	50.019	50.464	50.593	50.465	50.117	50.54	49.649	49.222	48.802	49.074	48.585	49.233	NaN
				6	87.775	83.469	81.419	76.223	65.968	58.931	57.174	53.892	52.101	51.087	51.112	50.104	49.562	49.204	49.239	49.832	50.239	50.226	49.993	49.94	50.68	50.633	50.425	50.164	50.516	51.275	50.918	51.374	50.05	50.124	50.095	50.491	50.527
				7	83.044	78.703	72.205	67.698	61.559	57.387	54.008	52.294	51.692	51.149	50.313	50.381	50.268	50.713	50.636	51.096	50.853	50.741	50.464	50.247	50.141	49.747	49.641	50.044	50.944	51.029	51.328	51.356	50.721	49.699	50.416	51.3	NaN
				8	81.444	79.463	76.475	72.333	63.809	59.196	55.813	53.401	52.966	52.294	51.677	51.312	50.64	50.446	50.392	50.285	49.916	49.533	49.635	49.755	50.131	50.422	50.705	50.935	50.64	51.826	52.013	52.375	53.267	53.172	52.36	NaN	NaN
				9	89.511	87	83.354	76.513	67.847	61.616	57.145	54.638	52.78	52.391	51.859	50.783	50.439	50.082	50.52	50.37	50.521	50.832	51.059	51.074	51.142	51.513	50.605	50.261	49.948	50.023	49.975	50.629	51.337	50.991	50.149	49.557	NaN
			ITL, 225 ms	1	55.3	52.812	52.444	51.946	51.72	51.145	51.152	50.634	51.086	50.955	51.496	51.335	50.891	50.332	49.824	49.867	49.471	49.781	50.035	50.713	50.879	50.175	49.814	49.537	48.731	48.455	47.564	47.875	NaN	NaN	NaN	NaN	NaN
				2	56.711	57.2	56.572	55.596	55.222	54.624	54.347	53.792	53.628	52.779	52.848	52.908	52.474	52.027	51.884	51.612	49.427	49.16	48.844	48.225	48.232	49.402	49.504	50.118	50.907	NaN	NaN	NaN	NaN	NaN	NaN	NaN	NaN
				3	47.943	49.336	49.725	50.585	50.887	51.555	51.02	50.747	50.715	50.646	50.854	50.971	50.846	50.68	50.42	50.235	50.258	50.388	50.401	50.419	50.471	51.304	51.107	50.634	50.275	50.605	51.454	53.7	NaN	NaN	NaN	NaN	NaN
				4	48.255	49.491	49.327	50.164	49.945	50.058	49.799	49.924	49.996	50.387	50.675	50.554	50.758	50.477	50.277	50.298	49.57	49.738	49.626	49.876	50.577	50.544	51.182	51.186	52.717	51.067	NaN	NaN	NaN	NaN	NaN	NaN	NaN
				5	48.533	51.142	51.948	51.648	51.103	50.594	50.225	50.342	50.713	51.366	51.227	51.348	50.932	50.938	50.554	50.001	49.397	49.979	50.176	51.106	50.691	49.604	48.615	48.058	47.461	46.771	NaN	NaN	NaN	NaN	NaN	NaN	NaN
				6	75.067	73.465	64.508	62.341	58.921	55.758	53.414	51.967	51.949	52.529	52.992	53.654	54.687	53.764	53.259	51.821	51.483	51.115	50.925	50.657	50.809	50.889	51.273	51.506	51.59	50.653	NaN	NaN	NaN	NaN	NaN	NaN	NaN
				7	85.15	85.622	77.782	70.339	63.946	58.075	54.022	52.245	51.277	51.073	51.158	51.384	51.772	51.817	51.237	50.637	49.988	50.122	50.264	50.355	50.824	50.761	51.334	51.834	51.91	53	NaN	NaN	NaN	NaN	NaN	NaN	NaN
				8	62.778	61.683	57.366	55.604	53.951	52.528	52.357	51.774	52.043	52.284	52.838	53.075	52.453	52.357	51.544	50.915	51.118	51.307	51.085	51.148	50.704	50.215	48.912	48.501	48.306	46.833	45.16	NaN	NaN	NaN	NaN	NaN	NaN
				9	87.9	85.73	80.509	72.952	66.958	59.734	56.558	54.871	53.535	53.018	53.088	52.67	52.202	50.929	50.694	50.322	50.142	50.166	49.968	49.238	48.584	48.352	48.611	48.562	50.419	51.33	50.889	NaN	NaN	NaN	NaN	NaN	NaN
			ITR, 225 ms	1	53.543	51.394	51.094	51.156	50.167	50.457	50.763	51.168	50.985	51.115	51.329	50.77	51.052	50.765	50.338	50.219	50.145	49.702	50.503	50.048	49.579	49.287	48.965	50.199	50.666	50.741	51.254	51.133	NaN	NaN	NaN	NaN	NaN
				2	49.8	49.834	49.53	50.012	50.786	50.625	49.929	49.756	49.269	50.129	50.711	51.082	50.992	50.72	49.853	49.221	49.34	49.267	49.189	48.651	48.447	48.151	48.207	48.057	46.769	47.233	NaN	NaN	NaN	NaN	NaN	NaN	NaN
				3	56.5	55.01	55.188	52.805	51.392	51.244	50.574	50.026	50.028	50.334	50.619	50.714	50.655	50.889	50.514	50.317	50.187	49.42	49.188	49.895	49.523	50.137	49.872	48.976	48.813	48.469	47.886	NaN	NaN	NaN	NaN	NaN	NaN
				4	48.28	50.444	51.115	50.917	51.318	50.962	51.341	50.809	49.783	49.204	49.378	50.249	50.702	50.685	50.052	50.25	49.932	50.76	50.547	50.708	50.863	50.658	50.379	49.527	50.657	51.035	NaN	NaN	NaN	NaN	NaN	NaN	NaN
				5	50.05	51.795	54.117	52.477	52.741	52.084	51.934	51.591	51.692	51.146	51.026	50.198	49.956	49.88	49.971	50.415	51.72	51.916	51.327	50.862	49.397	48.356	48.184	49.29	49.245	49.696	48.267	NaN	NaN	NaN	NaN	NaN	NaN
				6	61.3	58.9	57.2	53.971	52.391	51.161	50.653	50.981	51.156	51.609	51.994	52.726	53.028	53.218	52.129	51.306	50.955	50.753	50.29	49.639	49.468	49.169	49.304	48.742	48.113	49.47	NaN	NaN	NaN	NaN	NaN	NaN	NaN
				7	65.873	65.261	61.579	59.257	55.825	52.578	51.269	50.332	49.929	49.942	50.2	50.527	50.951	51.581	52.401	52.809	51.637	50.737	50.618	50.888	51.654	51.778	52.129	51.554	NaN	NaN	NaN	NaN	NaN	NaN	NaN	NaN	NaN
				8	50.6	51.558	52.758	51.76	51.739	50.942	50.756	50.531	50.555	50.057	49.671	49.734	50.108	50.285	50.625	50.568	50.498	50.324	50.201	49.718	49.26	49.414	50.101	50.244	50.169	49.7	NaN	NaN	NaN	NaN	NaN	NaN	NaN
				9	76.05	74.332	70.591	66.045	61.784	57.493	54.924	53.357	52.227	51.628	51.92	51.257	51.296	51.06	50.053	50.054	50.149	49.891	49.659	50.008	50.337	49.843	48.883	47.444	46.761	46.034	NaN	NaN	NaN	NaN	NaN	NaN	NaN
		λ=10-12	V1L, 50 ms	1	89.625	87.469	82.786	75.623	69.407	62.828	60.894	57.646	54.855	53.74	52.612	52.132	51.727	50.739	50.645	50.134	50.513	50.398	49.722	49.548	49.336	49.56	50.052	50.54	50.198	49.813	49.278	48.926	48.033	46.737	47.025	47.17	47.667
				2	71.2	68.958	65.168	61.334	57.621	54.651	52.808	52.174	51.677	51.057	51.465	51.167	51.19	51.916	50.675	50.233	50.432	50.504	50.61	50.513	50.117	49.676	49.542	49.129	49.123	48.812	49.06	49.478	49.743	50.649	51.213	52.456	54.067
				3	89.057	86.765	81.727	77.173	66.299	59.221	56.982	55.995	53.368	52.497	51.448	51.057	50.681	51.02	50.436	50.509	50.703	50.351	50.616	50.459	50.394	50.208	50.274	50.449	49.872	48.999	48.829	48.851	49.42	49.655	50.181	49.275	49.474
				4	80.831	77.756	75.102	70.546	63.155	59.921	55.88	53.239	52.814	52.128	51.784	50.315	49.613	48.338	48.96	49.779	50.207	50.415	50.629	50.897	50.487	51.377	51.62	51.454	51.358	51.787	51.623	51.876	51.133	51.037	50.035	48.694	49.45
				5	71.683	69.36	66.736	63.307	58.866	56.197	55.477	54.507	53.638	52.797	51.553	50.774	50.055	49.962	50.469	50.561	50.812	50.963	50.62	50.401	50.461	50.163	49.952	49.131	49.261	49.867	50.06	49.458	49.112	48.882	49.23	49.297	50.288
				6	92.714	88.631	82.769	71.655	67.194	63.79	61.138	59.753	59.127	57.598	55.659	54.179	52.087	51.135	50.486	49.93	49.812	50.024	50.173	49.893	50.324	49.743	49.484	49.49	49.396	48.686	48.62	48.953	49.235	49.099	49.408	49.099	48.512
				7	99.545	99.563	94.838	82.758	78.189	72.109	69.152	68.092	65.462	63.317	58.243	57.387	55.758	54.476	52.63	52.269	51.848	51.654	52.016	51.698	51.887	50.772	50.186	49.777	49.216	49.123	49.852	49.757	50.467	50.11	49.849	48.811	48.767
				8	95.56	94.262	91.182	84.913	75.85	69.035	64.854	60.272	58.876	56.794	55.29	53.15	52.298	51.57	50.578	50.242	50.494	50.593	50.745	50.488	50.46	50.212	50.439	50.834	51.406	51.22	51.026	51.457	51.264	51.251	51.819	52.255	NaN
				9	99.88	99.535	96.819	93.953	78.04	69.732	71.768	69.763	68.79	68.618	69.754	65.548	62.516	60.68	57.772	55.385	54.801	54.181	54.628	54.433	54.286	53.181	51.772	51.294	50.771	51.073	51.203	51.19	50.621	50.005	49.559	49.644	NaN
			V1R, 50 ms	1	88.367	85.876	82.903	74.778	66.813	61.134	58.353	54.679	52.36	51.507	50.699	50.693	50.622	51.229	51.422	51.22	50.144	48.917	48.829	48.938	49.345	49.462	49.399	49.53	50.23	50.282	50.681	50.677	50.473	49.749	49.336	49.488	NaN
				2	62.5	60.2	58.345	55.67	54.142	53.128	52.037	50.125	49.088	49.059	48.85	48.678	49.571	49.717	49.807	49.314	49.551	50.158	50.398	50.511	50.523	49.756	49.015	48.931	50.002	50.641	50.726	50.402	50.569	51.07	51.14	51.04	NaN
				3	90.4	88.638	82.883	74.535	67.943	62.353	57.504	56.861	54.121	53.095	52.171	51.454	50.784	50.785	50.539	50.532	49.975	50.122	49.774	49.958	50.135	50.204	50.336	50.672	50.863	50.698	50.132	49.778	49.926	50.396	50.663	51.089	51.997
				4	69.029	68.154	64.885	59.646	56.683	53.702	52.788	51.498	50.658	49.125	48.784	48.324	48.336	49.434	50.014	50.519	50.533	50.445	50.572	51.085	50.493	50.668	50.987	51.06	51.197	50.932	50.271	49.787	49.562	48.708	47.494	46.892	NaN
				5	81.143	78.452	71.907	66.318	56.573	55.469	53.849	53.063	52.901	52.872	50.768	50.261	50.627	50.757	50.653	50.432	50.266	50.219	50.41	50.427	50.581	50.829	50.765	50.798	50.268	50.25	50.025	50.912	51.76	52.046	52.829	52.23	NaN
				6	96.85	94.478	88.094	78.675	65.13	63.954	63.141	59.843	57.286	55.688	53.794	52.315	51.598	51.478	51.004	50.294	50.007	49.591	49.748	49.568	50.005	50.411	50.996	50.946	50.729	50.554	50.292	50.308	50.606	51.065	50.894	50.371	50.527
				7	99.711	98.366	90.056	81.936	75.852	74.796	70.248	67.3	66.786	64.674	64.766	60.824	57.889	56.363	54.037	52.642	52.382	51.783	51.934	51.816	51.931	51.385	50.595	49.811	49.64	49.614	48.845	49.184	49.531	49.499	49.384	49.38	NaN
				8	99.378	97.087	94.129	83.48	73.743	70.508	66.379	64.584	62.42	60.18	57.096	54.596	53.018	51.714	51.123	50.448	50.253	50.311	50.177	49.979	49.947	49.725	49.546	49.43	48.991	48.933	48.484	48.512	49.326	50.469	52.1	NaN	NaN
				9	99.8	99.564	98.725	91.656	82.641	79.866	73.209	72.239	66.819	69.088	63.534	58.763	54.461	53.333	52.079	51.586	51.672	51.095	51.025	50.691	50.76	50.579	50.412	50.495	50.573	50.455	50.481	50.976	50.53	49.957	49.2	47.429	NaN
			ITL, 225 ms	1	56.7	54.66	55.118	53.634	52.673	51.104	50.691	50.611	50.708	50.425	50.577	50.518	50.207	50.797	50.985	50.57	50.096	49.706	49.21	49.384	49.509	49.936	51.279	51.895	51.897	50.752	49.32	49.783	NaN	NaN	NaN	NaN	NaN
				2	52.822	53.902	52.709	50.928	50.12	49.765	49.761	50.229	51.214	51.544	51.228	51.148	51.117	50.615	50.29	50.076	49.498	48.839	49.256	49.162	48.861	49.179	49.896	50.7	51.42	NaN	NaN	NaN	NaN	NaN	NaN	NaN	NaN
				3	52.829	52.845	54.779	53.497	52.542	50.977	50.5	49.998	50.128	50.326	50.311	50.537	50.522	50.124	49.929	49.491	49.342	49.525	49.064	49.316	50.052	50.578	51.076	50.822	50.168	50.771	50.356	47.7	NaN	NaN	NaN	NaN	NaN
				4	52.436	52.28	52.286	50.986	50.85	50.546	50.942	51.119	51.437	51.428	51.293	51.047	50.772	50.626	50.09	49.715	49.852	50.648	51.483	51.543	50.605	50.958	50.885	50.422	49.934	47.6	NaN	NaN	NaN	NaN	NaN	NaN	NaN
				5	58.133	58.551	57.374	56.599	55.241	52.833	51.987	51.313	50.773	50.888	50.811	50.38	49.943	50.049	49.763	49.831	49.759	49.239	50.006	50.64	50.495	49.916	49.189	48.738	46.757	46.617	NaN	NaN	NaN	NaN	NaN	NaN	NaN
				6	85.622	82.447	74.402	68.703	62.296	57.401	54.97	53.049	52.725	52.954	52.595	52.171	51.989	51.953	52.43	51.911	51.642	51.287	51.592	51.784	51.335	50.945	50.379	49.846	49.14	49.832	NaN	NaN	NaN	NaN	NaN	NaN	NaN
				7	99.7	99.813	96.271	93.035	82.376	73.03	68.232	65.326	64.121	64.023	61.913	59.265	57.557	57.731	57.184	57.032	55.906	55.743	55.325	54.6	53.076	53.168	52.721	52.259	52.537	53.9	NaN	NaN	NaN	NaN	NaN	NaN	NaN
				8	83.644	83.341	77.357	70.647	67.969	61.615	58.786	55.775	54.758	52.998	52.205	51.45	51.323	51.146	50.397	50.313	49.898	50.155	50.846	51.02	50.602	50.694	50.518	49.346	48.363	46.886	45.76	NaN	NaN	NaN	NaN	NaN	NaN
				9	99.85	99.66	98.336	89.073	87.43	73.966	73.42	70.614	66.932	64.967	64.1	62.095	60.962	60.306	59.811	58.273	57.561	56.758	56.099	56.612	56.817	55.201	53.164	53.134	52.909	54.479	55.244	NaN	NaN	NaN	NaN	NaN	NaN
			ITR, 225 ms	1	53.571	52.154	51.798	52.361	51.891	52.072	52.066	51.365	51.458	51.259	51.563	51.265	51.481	51.498	51.212	49.989	49.609	49.255	48.643	49.283	49.956	49.604	50.191	50.252	50.589	49.678	50.197	50.6	NaN	NaN	NaN	NaN	NaN
				2	49	49.59	50.88	50.55	50.798	50.532	50.857	50.741	50.593	50.395	50.688	50.169	50.026	50.118	50.237	50.41	50.131	50.295	49.802	49.729	49.582	49.32	48.613	48.796	48.627	49.233	NaN	NaN	NaN	NaN	NaN	NaN	NaN
				3	71.7	66.179	64.753	61.405	57.508	55.83	53.535	51.383	51.093	50.974	50.822	50.458	50.327	50.499	50.365	50.389	50.631	50.809	50.685	50.69	50.716	50.427	50.696	51.521	51.658	51.517	51.379	NaN	NaN	NaN	NaN	NaN	NaN
				4	56.78	51.711	52.271	52.834	52.594	51.947	51.457	51.233	51.484	51.744	51.174	51.463	51.45	50.64	50.392	50.034	50.404	50.11	49.894	49.164	49.199	49.484	50.066	49.855	49.752	50.847	NaN	NaN	NaN	NaN	NaN	NaN	NaN
				5	60.3	58.955	59.256	56.808	55.722	54.003	52.721	51.74	50.557	50.117	49.749	50.134	50.437	50.832	50.686	50.509	50.372	49.88	49.927	49.474	49.929	49.938	51.184	52.339	53.637	53.596	52.467	NaN	NaN	NaN	NaN	NaN	NaN
				6	82.767	81.005	75.835	68.059	62.344	58.291	54.312	53.698	53.115	52.971	52.722	52.528	51.839	52.003	51.664	51.467	51.68	51.825	52.227	52.079	51.568	50.8	50.334	50.207	50.387	48.939	NaN	NaN	NaN	NaN	NaN	NaN	NaN
				7	94.455	93.67	87.428	80.239	73.044	65.391	61.504	57.93	56.361	55.614	54.889	54.198	54.148	53.989	55.052	55.177	54.347	52.946	52.241	51.572	50.8	51.05	50.297	49.892	NaN	NaN	NaN	NaN	NaN	NaN	NaN	NaN	NaN
				8	72.667	69.887	67.852	61.748	60.049	56.708	54.45	53.689	53.566	53.456	52.312	51.947	51.61	51.313	50.784	50.046	50	49.795	49.927	49.625	50.056	50.619	50.838	52.902	52.615	53.5	NaN	NaN	NaN	NaN	NaN	NaN	NaN
				9	92.35	91.6	90.186	85.185	80.08	73.441	69.471	65.47	61.411	60.463	59.437	56.365	55.009	53.312	53.321	53.697	54.69	54.465	54.419	54.182	53.328	52.8	52.775	52.155	52.01	51.42	NaN	NaN	NaN	NaN	NaN	NaN	NaN
		λ=10-11	V1L, 50 ms	1	100	99.863	99.443	97.006	93.892	89.884	89.65	85.917	81.874	75.698	71.596	70.267	67.155	63.801	60.655	58.75	56.789	55.523	55.363	54.526	53.35	53.137	52.815	52.829	52.349	51.458	50.536	50.636	51.053	51.504	51.747	52.214	53.2
				2	98.071	97.791	94.513	90.714	83.99	77.164	72.162	64.992	59.342	58.329	56.906	55.234	53.658	52.101	51.182	50.357	49.677	49.293	49.901	49.966	50.016	50.14	50.197	49.934	49.619	49.641	50.292	50.51	50.924	50.861	50.965	50.526	49.733
				3	99.886	99.905	99.22	96.482	79.969	70.824	71.153	70.309	65.067	65.436	66.349	66.953	67.012	63.406	60.477	59.215	57.554	56.605	56.497	55.54	55.249	54.729	53.859	53.005	52.519	52.38	52.414	52.535	51.84	52.582	51.972	51.212	50.889
				4	97.477	96.475	95.607	92.459	88.137	85.235	77.93	71.139	67.696	62.574	61.204	58.353	57.037	55.203	54.416	53.78	52.495	52.264	52.049	51.642	50.821	50.466	50.451	50.549	51.032	50.965	50.751	51.172	51.816	52.067	51.895	52.388	56.5
				5	99.033	98.422	97.017	92.054	79.184	71.75	72.681	68.451	64.22	65.158	64.33	63.59	60.371	58.11	55.931	54.443	53.416	53.026	53.14	52.962	52.415	52.403	51.735	51.344	51.266	50.885	50.814	51.466	51.797	52.128	51.078	50.289	49.673
				6	100	99.596	96.826	82.607	77.078	73.808	72.734	71.83	73.532	70.988	69.927	68.603	64.08	61.248	60.705	58.739	56.657	56.083	55.36	54.219	54.883	53.413	51.997	51.582	51.132	51.126	51.046	51.019	51.613	50.783	50.538	50.078	49.2
				7	99.982	99.329	89.119	77.436	75.973	71.612	69.268	67.3	65.026	64.46	62.474	64.804	61.408	60.022	57.723	58.192	56.652	56.373	55.932	54.999	54.198	52.623	51.968	52.082	51.971	52.371	52.105	51.1	50.455	49.811	49.56	49.639	49.767
				8	99.6	98.473	95.065	87.28	79.768	74.893	72.704	68.542	75.049	70.242	71.458	66.479	64.747	61.902	60.064	58.68	56.403	56.137	54.642	54.037	53.581	52.777	52.935	53.016	52.622	51.348	50.957	50.509	50.72	50.532	50.062	48.618	NaN
				9	97.64	93.196	82.55	81.136	67.228	63.965	67.122	67.177	66.783	65.705	67.067	63.443	63.227	62.595	62.663	61.342	60.836	59.863	59.388	58.663	57.964	55.358	53.68	53.024	53.079	52.93	52.264	52.018	51.214	50.806	51.194	51.488	NaN
			V1R, 50 ms	1	99.983	99.695	99.338	96.364	91.654	89.576	87.056	82.499	79.115	75.84	69.071	67.158	64.606	61.885	58.861	57.118	55.867	55.218	54.087	53.36	52.375	51.901	51.946	50.928	50.651	50.499	51.039	51.436	51.344	51.155	50.755	51.106	NaN
				2	97.3	96.604	92.619	87.49	80.363	74.161	68.618	63.878	62.994	59.752	56.912	55.686	54.595	53.054	52.27	50.983	51.097	51.044	50.963	50.578	50.275	49.964	50.217	50.291	50.132	50.112	50.291	50.458	50.644	49.99	50.46	52	NaN
				3	100	99.423	97.396	85.888	78.486	73.404	68.871	70.354	65.886	65.758	68.238	70.338	65.649	65.659	59.643	57.726	56.584	55.636	54.708	53.985	53.726	52.159	51.61	51.491	51.885	51.872	52.202	51.788	51.887	52.313	51.654	51.53	50.782
				4	90.171	90.782	87.629	79.262	76.234	70.939	68.067	63.765	63.277	61.466	58.935	56.384	55.518	54.232	53.332	52.136	52.254	52.59	52.454	52.269	51.97	51.587	51.24	50.43	50.182	49.529	50.353	50.861	50.698	50.914	50.894	53.333	NaN
				5	99.986	94.178	91.364	84.531	69.205	69.455	66.489	68.148	68.993	73.042	67.441	64.7	62.767	60.61	58.131	56.156	55.091	54.373	53.746	52.964	51.985	51.34	51.299	50.896	50.694	50.711	50.369	50.12	50.588	50.674	50.536	51.203	NaN
				6	100	99.269	93.96	85.549	71.272	72.08	74.506	72.112	71.786	69.426	68.167	67.115	65.065	63.745	59.915	58.439	56.751	56.381	54.953	54.039	53.888	53.089	51.967	51.658	50.811	51.393	51.436	51.204	50.549	49.613	49.277	48.924	49.109
				7	99.889	97.093	80.577	75.57	73.425	71.769	68.083	66.131	66.095	64.1	69.668	67.796	65.412	65.194	61.63	58.31	57.627	57.539	57.65	56.931	55.929	54.59	53.455	52.851	52.068	51.703	50.462	49.362	49.465	49.785	50.423	50.82	NaN
				8	100	99.342	95.84	85.06	76.18	73.357	71.247	70.786	70.93	73.795	71.284	67.52	66.901	62.675	61.602	58.511	59.343	57.624	56.489	55.3	53.089	52.458	52.563	52.367	52.024	51.172	51.112	50.712	50.361	50.158	50.32	NaN	NaN
				9	76.556	78.986	78.579	76.669	68.826	69.62	61.236	58.836	57.979	61.441	61.137	59.67	58.029	60.444	58.283	56.944	55.577	53.65	53.342	53.05	51.997	52.162	51.005	51.245	50.903	50.664	50.52	50.661	51.18	50.964	50.673	50.607	NaN
			ITL, 225 ms	1	73.9	67.772	67.984	66.728	65.312	63.812	63.242	63.599	62.895	62.225	62.076	61.162	58.526	57.298	57.333	57.077	57.119	56.63	56.161	55.386	53.955	52.841	51.717	50.348	50.307	49.946	50.072	48.842	NaN	NaN	NaN	NaN	NaN
				2	72.644	73.316	69.745	66.925	65.689	62.172	60.402	60.245	61.088	60.21	59.231	59.231	59.188	58.01	57.181	56.722	53.367	52.526	50.977	50.867	51.609	52.992	52.763	52.536	51.26	NaN	NaN	NaN	NaN	NaN	NaN	NaN	NaN
				3	73.371	73.468	72.605	69.751	65.913	59.714	57.005	55.355	53.57	53.297	52.279	52.246	52.194	52.352	52.181	51.452	51.116	51.106	50.844	51.056	51.16	51.1	51.632	51.776	51.935	50.891	50.325	51.2	NaN	NaN	NaN	NaN	NaN
				4	67.291	66.194	64.686	65.673	65.184	64.759	64.184	63.147	62.952	63.779	63.604	63.812	62.637	61.906	59.491	57.884	57.591	57.858	57.369	57.305	56.293	55.89	56.208	55.238	54.631	55.311	NaN	NaN	NaN	NaN	NaN	NaN	NaN
				5	87.533	85.524	79.572	74.004	69.886	64.606	61.821	59.405	58.174	58.593	57.271	55.479	53.661	53.385	52.893	53.003	53.091	52.372	51.759	51.087	51.015	50.376	50.269	50.664	48.611	47.931	NaN	NaN	NaN	NaN	NaN	NaN	NaN
				6	100	99.065	94.904	88.579	81.104	74.078	68.698	64.269	64.588	65.964	65.828	63.758	61.545	62.001	62.935	61.558	61.937	60.064	58.868	57.079	54.697	53.137	52.276	51.697	50.971	51.721	NaN	NaN	NaN	NaN	NaN	NaN	NaN
				7	100	99.948	95.45	94.058	84.208	71.28	65.985	60.815	60.556	61.704	61.387	59.866	58.815	59.5	59.244	57.817	56.377	55.87	54.884	54.107	52.12	51.65	50.519	50.239	50.012	50	NaN	NaN	NaN	NaN	NaN	NaN	NaN
				8	98.289	97.537	92.162	84.464	85.852	77.224	72.884	68.077	67.584	64.943	63.593	64.845	60.784	60.293	57.263	56.24	54.799	54.498	54.338	53.789	53.401	53.858	53.6	53.394	53.24	53.265	54.04	NaN	NaN	NaN	NaN	NaN	NaN
				9	99.95	99.781	97.361	82.54	86.487	71.364	69.001	68.354	64.244	63.101	61.147	60.976	61.261	62.195	63.006	62.356	63.456	63.113	61.165	59.782	59.025	57.366	54.67	54.81	52.941	52.82	50.956	NaN	NaN	NaN	NaN	NaN	NaN
			ITR, 225 ms	1	62.4	61.766	63.15	66.556	67.273	66.621	66.268	64.533	63.667	64.591	64.144	63.352	61.231	60.044	57.415	55.493	54.295	53.231	52.092	51.673	51.275	50.767	50.441	50.247	50.334	50.687	50.875	47.867	NaN	NaN	NaN	NaN	NaN
				2	58.867	57.8	57.135	57.681	56.304	57.178	55.605	55.395	55.833	55.571	55.566	55.53	55.111	55.025	55.593	55.666	54.206	52.148	52.112	52.099	51.339	51.272	50.45	50.853	48.8	47.233	NaN	NaN	NaN	NaN	NaN	NaN	NaN
				3	94.6	91.313	89.852	81.393	73.048	71.979	67.383	61.625	58.953	57.431	56.565	55.157	54.899	53.813	53.464	52.354	52.159	52.333	51.902	51.453	51.596	51.471	51.214	50.557	49.682	49.619	49.614	NaN	NaN	NaN	NaN	NaN	NaN
				4	61.48	60.844	60.215	61.063	62.084	60.683	60.51	60.406	60.177	60.641	61.057	61.581	61.211	60.417	60.045	59.476	58.95	57.477	54.118	53.11	52.751	52.567	53.16	52.705	52.711	52.765	NaN	NaN	NaN	NaN	NaN	NaN	NaN
				5	81.25	76.78	75.232	71.222	69.728	67.681	64.71	60.956	57.654	57.141	56.328	55.084	53.703	53.076	52.322	52.284	52.646	52.826	52.422	51.817	51.492	51.521	50.865	50.71	50.541	51.054	52.4	NaN	NaN	NaN	NaN	NaN	NaN
				6	100	99.868	98.184	94.302	86.869	77.491	69.577	67.983	64.831	65.162	64.222	64.044	61.213	62.239	61.596	61.749	60.516	59.251	56.778	56.115	53.917	53.554	51.986	51.332	50.656	49.626	NaN	NaN	NaN	NaN	NaN	NaN	NaN
				7	97.855	97.483	91.636	85.747	77.008	70.238	67.754	63.732	63.506	61.705	60.15	57.23	56.635	56.33	58.155	58.288	56.345	53.15	52.361	51.329	50.335	50.146	50.347	50.462	NaN	NaN	NaN	NaN	NaN	NaN	NaN	NaN	NaN
				8	96.667	95.313	90.171	79.875	76.442	73.228	66.392	63.232	62.622	62.357	60.659	59.912	60.29	58.428	56.772	55.056	54.349	53.939	53.509	52.888	52.947	52.741	53.28	53.171	53.85	55.4	NaN	NaN	NaN	NaN	NaN	NaN	NaN
				9	95.6	91.307	85.711	75.57	71.902	69.961	69.484	67.529	64.101	64.537	63.858	62.175	61.062	60.135	60.931	60.599	61.539	60.802	59.758	58.316	55.795	54.205	53.133	51.82	52.046	51.244	NaN	NaN	NaN	NaN	NaN	NaN	NaN
	VBMEG	γ0=0	V1L, 50 ms	1	100	100	100	100	100	100	100	100	100	100	100	100	99.998	99.991	99.983	99.977	99.949	99.904	99.821	99.689	99.349	98.814	97.595	95.847	93.098	89.207	83.859	80.392	76.31	74.064	73.061	71.301	70.44
				2	100	100	100	100	100	100	100	100	99.992	99.992	99.99	99.954	99.904	99.814	99.752	99.494	98.98	97.886	96.439	94.319	91.508	87.859	84.837	80.482	76.874	72.772	69.797	67.01	64.532	62.803	61.116	59.367	57.667
				3	100	100	100	100	100	100	100	100	100	100	100	100	100	100	99.996	99.999	99.997	99.98	99.932	99.892	99.782	99.605	99.373	99.282	98.783	97.734	95.969	95.179	94.49	93.08	91.957	91.781	92.342
				4	100	100	100	100	100	100	99.999	99.992	99.97	99.954	99.938	99.711	99.673	99.366	98.991	98.529	97.892	96.884	96.028	94.346	92.881	90.493	88.214	85.033	83.337	80.019	77.345	75.303	73.547	72.383	71.367	70.173	68.25
				5	100	100	100	100	100	100	100	100	100	99.999	99.999	100	100	99.988	99.96	99.898	99.826	99.731	99.611	99.34	98.765	97.845	96.043	95.265	94.473	93.572	90.755	88.583	88.614	86.403	83.382	82.879	81.386
				6	100	100	100	100	100	100	100	100	100	100	100	100	100	100	99.997	99.98	99.955	99.934	99.906	99.798	99.702	99.49	99.255	98.81	98.247	97.508	96.405	95.499	94.657	93.795	91.975	91.328	89.035
				7	100	100	100	100	100	100	100	100	100	100	100	100	100	100	100	99.987	99.97	99.927	99.896	99.828	99.781	99.593	99.194	99.01	98.287	97.117	95.892	94.873	92.715	91.457	91.111	91.172	94.567
				8	100	100	100	100	100	100	100	100	100	100	100	99.999	100	99.999	99.981	99.978	99.948	99.899	99.844	99.637	99.378	98.743	97.792	95.732	92.865	90.905	89.167	87.961	86.846	86.366	85.419	85.109	NaN
				9	100	100	100	100	100	100	100	100	100	100	100	100	100	99.997	99.993	99.983	99.982	99.985	99.96	99.903	99.866	99.788	99.471	99.21	98.49	97.985	97.631	97.168	96.489	96.094	95.816	95.919	NaN
			V1R, 50 ms	1	100	100	100	100	100	100	100	100	100	100	99.999	99.997	99.978	99.963	99.962	99.948	99.89	99.839	99.655	99.428	98.668	97.341	96.161	93.378	89.476	86.262	81.432	79.314	77.873	75.773	73.645	73.871	NaN
				2	100	100	100	100	100	100	100	100	99.999	100	99.995	99.926	99.856	99.672	99.538	99.074	98.206	97.338	95.108	93.056	89.893	86.028	81.966	77.151	71.758	68.707	65.024	61.776	59.987	58.022	57.165	57.96	NaN
				3	100	100	100	100	100	100	100	100	100	100	100	100	100	100	100	99.997	99.995	99.985	99.971	99.957	99.869	99.77	99.512	99.165	98.724	97.707	96.686	95.422	94.993	94.404	94.174	93.528	94.182
				4	100	99.93	99.954	99.98	99.974	99.962	99.938	99.898	99.888	99.887	99.82	99.758	99.677	99.226	98.555	97.525	96.578	95.474	93.755	91.016	88.31	85.31	82.789	80.826	77.877	75.738	73.163	71.209	69.687	68.486	67.798	66.408	NaN
				5	100	100	100	100	100	100	100	100	100	100	100	99.999	99.988	99.979	99.959	99.952	99.901	99.817	99.706	99.551	99.254	98.809	98.235	97.173	95.883	94.667	93.312	90.47	88.448	86.476	84.281	82.967	NaN
				6	100	100	100	100	100	100	100	100	100	100	100	100	100	99.996	99.984	99.989	99.977	99.973	99.934	99.796	99.548	99.357	98.832	98.029	97.009	96.209	95.201	94.502	92.392	91.302	90.579	89.071	90.8
				7	100	100	100	100	100	100	100	100	100	100	100	100	100	99.998	99.976	99.976	99.982	99.984	99.974	99.946	99.871	99.757	99.581	99.325	98.638	97.641	96.477	94.875	93.8	92.693	91.26	91.22	NaN
				8	100	100	100	100	100	100	100	100	100	100	99.998	99.999	99.995	99.987	99.979	99.971	99.949	99.883	99.803	99.525	98.95	97.922	95.125	92.389	90.148	88.238	86.581	84.303	83.197	83.492	83.08	NaN	NaN
				9	100	100	100	100	100	100	100	100	100	99.997	99.988	99.973	99.959	99.963	99.94	99.89	99.77	99.328	99.017	98.355	97.631	96.98	96.13	95.527	95.034	94.675	95.146	94.15	93.946	94.162	94.297	94.079	NaN
			ITL, 225 ms	1	99.6	99.476	99.368	99.275	99.416	99.472	99.41	99.311	99.242	99.175	99.091	99.085	98.93	98.757	98.625	97.774	96.958	96.076	94.876	92.949	90.849	87.732	84.875	80.152	77.151	75.043	72.889	71.167	NaN	NaN	NaN	NaN	NaN
				2	100	99.981	99.998	99.993	99.986	99.969	99.925	99.755	99.529	99.256	98.825	98.422	97.828	97.018	96.074	95.567	92.772	89.374	85.545	79.943	75.946	71.871	68.189	66.461	64.72	NaN	NaN	NaN	NaN	NaN	NaN	NaN	NaN
				3	94.286	94.182	94.347	94.611	94.899	95.562	95.89	95.982	95.877	95.737	95.023	93.999	94.266	93.882	93.404	91.99	90.031	87.966	86.229	83.797	82.645	81.877	79.229	77.684	76.215	76.717	76.031	74.5	NaN	NaN	NaN	NaN	NaN
				4	99.073	99.023	98.614	98.767	98.703	98.961	98.749	98.512	98.193	98.092	97.689	97.768	97.587	97.412	96.342	95.052	94.237	91.958	89.349	86.64	83.819	80.463	77.681	76.64	73.359	71.267	NaN	NaN	NaN	NaN	NaN	NaN	NaN
				5	99.2	99.2	99.097	99.081	99.021	98.978	99.146	99.176	99.08	98.97	98.853	98.721	98.613	98.431	98.271	98.097	97.558	97.185	96.558	95.906	95.499	94.618	93.712	92.947	92.205	91.411	NaN	NaN	NaN	NaN	NaN	NaN	NaN
				6	100	100	100	100	100	100	100	100	99.993	99.969	99.954	99.939	99.886	99.871	99.844	99.777	99.602	99.38	98.977	98.467	97.021	95.69	93.933	92.133	91.265	90.779	NaN	NaN	NaN	NaN	NaN	NaN	NaN
				7	100	100	100	100	100	100	100	100	100	100	100	99.993	99.985	99.984	99.981	99.966	99.952	99.951	99.932	99.789	99.544	99.318	98.984	98.73	98.729	98.6	NaN	NaN	NaN	NaN	NaN	NaN	NaN
				8	100	100	100	99.992	99.953	99.951	99.919	99.914	99.881	99.87	99.851	99.836	99.829	99.738	99.55	99.457	99.315	98.895	98.469	98.008	97.52	97.245	96.696	96.103	96.03	95.845	95.6	NaN	NaN	NaN	NaN	NaN	NaN
				9	100	100	100	100	100	100	100	100	100	100	100	100	100	99.999	99.99	99.98	99.984	99.97	99.964	99.925	99.914	99.918	99.886	99.842	99.842	99.735	99.689	NaN	NaN	NaN	NaN	NaN	NaN
			ITR, 225 ms	1	99.8	99.771	99.867	99.798	99.779	99.625	99.584	99.55	99.549	99.477	99.461	99.385	99.074	98.731	98.082	97.164	96.54	95.784	93.599	91.774	88.929	85.141	83.423	78.369	75.92	73.72	70.888	74.267	NaN	NaN	NaN	NaN	NaN
				2	99.767	99.786	99.672	99.569	99.441	99.441	99.298	99.045	98.769	98.166	97.826	97.524	97.154	96.424	96.212	95.597	94.209	92	90.293	85.988	81.059	79.201	74.611	72.673	68.678	66.833	NaN	NaN	NaN	NaN	NaN	NaN	NaN
				3	99.6	99.728	99.701	99.748	99.755	99.716	99.732	99.739	99.688	99.497	99.408	99.223	98.907	98.632	98.431	98.226	98.059	97.426	96.777	95.588	93.975	92.692	90.92	90.227	88.098	86.536	84.314	NaN	NaN	NaN	NaN	NaN	NaN
				4	99.26	99.341	99.221	99.269	99.276	99.329	99.225	99.157	99.091	98.979	98.943	98.703	98.169	97.782	97.289	96.144	94.475	92.967	90.356	87.065	82.647	80.305	76.251	74.554	72.39	69.518	NaN	NaN	NaN	NaN	NaN	NaN	NaN
				5	98.35	98.265	98.326	98.469	98.387	98.276	98.428	98.619	98.552	98.368	98.069	97.785	97.623	97.396	96.97	96.678	95.687	95.051	94.34	94.192	94.63	94.182	93.978	93.613	92.731	90.129	90.067	NaN	NaN	NaN	NaN	NaN	NaN
				6	100	100	100	100	100	100	100	100	99.996	99.987	99.982	99.965	99.94	99.918	99.928	99.908	99.833	99.629	99.386	99.043	97.876	96.946	96.183	94.715	93.749	93.157	NaN	NaN	NaN	NaN	NaN	NaN	NaN
				7	100	100	100	100	99.977	99.989	99.974	99.937	99.97	99.968	99.966	99.957	99.928	99.911	99.868	99.72	99.523	99.21	99.115	98.841	98.96	98.898	98.885	98.954	NaN	NaN	NaN	NaN	NaN	NaN	NaN	NaN	NaN
				8	99.467	99.679	99.842	99.845	99.861	99.893	99.861	99.853	99.851	99.801	99.66	99.627	99.62	99.594	99.534	99.404	99.003	98.314	98.181	98.064	97.67	97.295	96.533	96.433	95.362	96.1	NaN	NaN	NaN	NaN	NaN	NaN	NaN
				9	100	100	100	100	100	99.998	99.992	99.995	99.994	99.989	99.994	99.987	99.979	99.959	99.927	99.892	99.872	99.819	99.662	99.634	99.657	99.641	99.64	99.721	99.733	99.844	NaN	NaN	NaN	NaN	NaN	NaN	NaN
		γ0=10-1	V1L, 50 ms	1	100	100	100	100	100	100	100	100	100	100	100	100	99.999	99.993	99.979	99.974	99.943	99.892	99.783	99.642	99.25	98.662	97.298	95.463	92.506	88.495	83.144	79.614	75.617	73.458	72.512	70.776	70.053
				2	100	100	100	100	100	100	100	100	99.992	99.992	99.988	99.95	99.883	99.786	99.713	99.435	98.858	97.617	96.093	93.78	90.809	87.058	84.043	79.634	76.098	72.086	69.198	66.418	64.097	62.407	60.8	59.112	57.667
				3	100	100	100	100	100	100	100	100	100	100	100	100	100	100	99.994	99.999	99.997	99.979	99.922	99.88	99.76	99.565	99.319	99.216	98.703	97.624	95.772	94.953	94.228	92.769	91.546	91.359	91.925
				4	100	100	100	100	100	100	99.999	99.988	99.965	99.944	99.933	99.694	99.656	99.315	98.934	98.437	97.745	96.689	95.755	94.017	92.558	90.137	87.805	84.643	82.942	79.583	77.004	74.992	73.211	72.075	71.105	69.925	68.3
				5	100	100	100	100	100	100	100	100	100	100	99.999	99.998	100	99.988	99.955	99.897	99.81	99.706	99.578	99.299	98.697	97.737	95.843	95.043	94.265	93.311	90.431	88.253	88.211	85.892	82.857	82.323	80.89
				6	100	100	100	100	100	100	100	100	100	100	100	100	100	100	99.996	99.978	99.951	99.928	99.897	99.79	99.695	99.462	99.217	98.74	98.158	97.393	96.257	95.369	94.446	93.531	91.708	90.994	88.641
				7	100	100	100	100	100	100	100	100	100	100	100	100	100	100	99.999	99.985	99.969	99.926	99.894	99.813	99.762	99.556	99.139	98.95	98.183	96.99	95.756	94.69	92.514	91.238	90.885	90.958	94.433
				8	100	100	100	100	100	100	100	100	100	100	100	99.999	100	99.998	99.98	99.976	99.946	99.896	99.833	99.627	99.342	98.679	97.651	95.533	92.577	90.672	88.857	87.607	86.479	86.024	85.129	84.727	NaN
				9	100	100	100	100	100	100	100	100	100	100	100	100	100	99.997	99.991	99.983	99.983	99.984	99.959	99.903	99.86	99.783	99.461	99.195	98.444	97.867	97.522	97.041	96.323	95.934	95.622	95.744	NaN
			V1R, 50 ms	1	100	100	100	100	100	100	100	100	100	100	99.999	99.999	99.975	99.955	99.951	99.928	99.872	99.81	99.616	99.363	98.532	97.053	95.759	92.765	88.704	85.394	80.66	78.529	77.067	75.055	73.025	73.318	NaN
				2	100	100	100	100	100	100	100	100	99.999	100	99.995	99.921	99.837	99.649	99.467	98.961	97.979	97.032	94.619	92.471	89.136	85.222	81.04	76.24	70.968	67.979	64.406	61.09	59.482	57.674	56.768	57.387	NaN
				3	100	100	100	100	100	100	100	100	100	100	100	100	100	100	99.999	99.994	99.993	99.981	99.965	99.949	99.859	99.739	99.466	99.107	98.639	97.533	96.459	95.154	94.724	94.115	93.789	93.177	93.815
				4	99.971	99.919	99.946	99.98	99.971	99.96	99.932	99.887	99.88	99.88	99.807	99.74	99.654	99.18	98.486	97.397	96.406	95.272	93.563	90.753	87.969	84.918	82.388	80.528	77.473	75.479	72.816	70.884	69.474	68.19	67.634	66.192	NaN
				5	100	100	100	100	100	100	100	100	100	100	100	99.998	99.984	99.974	99.952	99.944	99.895	99.804	99.687	99.508	99.183	98.696	98.109	96.997	95.674	94.324	92.958	89.995	87.919	85.95	83.607	82.39	NaN
				6	100	100	100	100	100	100	100	100	100	100	100	100	100	99.996	99.984	99.989	99.976	99.973	99.934	99.792	99.542	99.348	98.803	98.009	96.965	96.16	95.115	94.401	92.176	90.947	90.235	88.68	90.2
				7	100	100	100	100	100	100	100	100	100	100	100	100	100	99.998	99.977	99.976	99.982	99.986	99.973	99.943	99.87	99.748	99.572	99.304	98.604	97.568	96.375	94.755	93.647	92.526	91.132	91.02	NaN
				8	100	100	100	100	100	100	100	100	100	100	99.998	99.999	99.995	99.988	99.979	99.972	99.95	99.883	99.799	99.529	98.949	97.936	95.193	92.453	90.176	88.243	86.572	84.175	83.036	83.256	83.02	NaN	NaN
				9	100	100	100	100	100	100	100	100	100	99.998	99.99	99.976	99.961	99.964	99.94	99.891	99.775	99.341	99.039	98.401	97.669	96.993	96.141	95.533	95.002	94.578	95.014	94.014	93.772	93.974	94.129	93.814	NaN
			ITL, 225 ms	1	99.5	99.444	99.358	99.268	99.388	99.434	99.376	99.254	99.21	99.144	99.054	99.066	98.914	98.73	98.595	97.717	96.887	96.012	94.803	92.851	90.776	87.598	84.737	79.994	77.026	75.018	72.86	71.2	NaN	NaN	NaN	NaN	NaN
				2	100	99.986	99.996	99.993	99.985	99.968	99.922	99.751	99.518	99.23	98.777	98.355	97.757	96.944	95.98	95.467	92.619	89.181	85.328	79.658	75.678	71.671	67.969	66.367	64.453	NaN	NaN	NaN	NaN	NaN	NaN	NaN	NaN
				3	94.2	94.064	94.285	94.562	94.854	95.522	95.839	95.927	95.82	95.69	94.964	93.909	94.175	93.785	93.281	91.857	89.845	87.801	86.067	83.603	82.43	81.646	79.014	77.457	75.926	76.353	75.776	74.2	NaN	NaN	NaN	NaN	NaN
				4	99.055	98.994	98.598	98.756	98.685	98.938	98.722	98.489	98.172	98.065	97.661	97.733	97.552	97.371	96.28	94.969	94.144	91.825	89.23	86.501	83.632	80.247	77.505	76.424	73.166	71.067	NaN	NaN	NaN	NaN	NaN	NaN	NaN
				5	99.2	99.178	99.089	99.067	99	98.981	99.135	99.175	99.07	98.96	98.849	98.707	98.597	98.406	98.225	98.042	97.5	97.112	96.442	95.778	95.336	94.474	93.553	92.766	92.043	91.2	NaN	NaN	NaN	NaN	NaN	NaN	NaN
				6	100	100	100	100	100	100	100	100	99.994	99.969	99.952	99.939	99.883	99.868	99.833	99.765	99.575	99.325	98.894	98.383	96.852	95.5	93.619	91.726	90.816	90.374	NaN	NaN	NaN	NaN	NaN	NaN	NaN
				7	100	100	100	100	100	100	100	100	100	100	100	99.993	99.984	99.985	99.981	99.966	99.95	99.951	99.931	99.779	99.534	99.301	98.96	98.705	98.722	98.4	NaN	NaN	NaN	NaN	NaN	NaN	NaN
				8	100	100	100	99.989	99.955	99.951	99.921	99.916	99.877	99.868	99.842	99.835	99.825	99.732	99.529	99.439	99.296	98.851	98.418	97.952	97.458	97.133	96.597	95.98	95.879	95.706	95.44	NaN	NaN	NaN	NaN	NaN	NaN
				9	100	100	100	100	100	100	100	100	100	100	100	100	100	100	99.99	99.98	99.984	99.968	99.957	99.924	99.912	99.91	99.886	99.833	99.828	99.715	99.678	NaN	NaN	NaN	NaN	NaN	NaN
			ITR, 225 ms	1	99.8	99.737	99.858	99.773	99.765	99.604	99.565	99.53	99.537	99.453	99.432	99.352	99.031	98.686	98.02	97.1	96.473	95.73	93.518	91.666	88.815	85.045	83.287	78.195	75.719	73.56	70.82	74.4	NaN	NaN	NaN	NaN	NaN
				2	99.7	99.755	99.655	99.549	99.407	99.417	99.27	99.036	98.738	98.127	97.776	97.471	97.098	96.37	96.16	95.523	94.126	91.873	90.143	85.829	80.904	79.05	74.394	72.492	68.561	66.717	NaN	NaN	NaN	NaN	NaN	NaN	NaN
				3	99.6	99.728	99.704	99.741	99.754	99.716	99.732	99.741	99.68	99.483	99.395	99.213	98.891	98.604	98.392	98.187	97.99	97.359	96.649	95.415	93.806	92.463	90.62	89.911	87.769	86.197	83.979	NaN	NaN	NaN	NaN	NaN	NaN
				4	99.2	99.326	99.204	99.25	99.261	99.307	99.202	99.129	99.072	98.965	98.918	98.688	98.131	97.739	97.224	96.079	94.398	92.879	90.234	86.916	82.507	80.18	76.084	74.444	72.222	69.353	NaN	NaN	NaN	NaN	NaN	NaN	NaN
				5	98.4	98.24	98.328	98.476	98.371	98.256	98.404	98.608	98.532	98.351	98.043	97.767	97.582	97.363	96.935	96.617	95.599	94.91	94.227	94.081	94.519	94.065	93.876	93.495	92.569	89.95	89.867	NaN	NaN	NaN	NaN	NaN	NaN
				6	100	100	100	100	100	100	100	100	99.996	99.986	99.983	99.962	99.941	99.913	99.927	99.901	99.819	99.597	99.348	98.988	97.734	96.771	96.007	94.446	93.436	92.852	NaN	NaN	NaN	NaN	NaN	NaN	NaN
				7	100	100	100	100	99.979	99.989	99.974	99.939	99.969	99.969	99.964	99.956	99.923	99.908	99.861	99.698	99.494	99.158	99.07	98.773	98.918	98.84	98.826	98.862	NaN	NaN	NaN	NaN	NaN	NaN	NaN	NaN	NaN
				8	99.467	99.687	99.844	99.845	99.861	99.892	99.852	99.851	99.848	99.788	99.646	99.615	99.606	99.574	99.509	99.371	98.948	98.251	98.092	97.968	97.563	97.133	96.367	96.267	95.238	96.3	NaN	NaN	NaN	NaN	NaN	NaN	NaN
				9	100	100	100	100	100	99.998	99.992	99.995	99.994	99.987	99.992	99.986	99.979	99.959	99.922	99.885	99.867	99.817	99.648	99.616	99.638	99.61	99.632	99.705	99.711	99.839	NaN	NaN	NaN	NaN	NaN	NaN	NaN
		γ0=100	V1L, 50 ms	1	100	100	100	100	100	100	100	100	100	100	100	100	99.998	99.978	99.944	99.934	99.87	99.751	99.57	99.266	98.445	97.327	95.061	92.593	88.665	84.222	79.01	75.926	72.629	70.693	69.699	68.756	68.573
				2	100	100	100	100	100	100	100	100	99.992	99.99	99.969	99.896	99.769	99.589	99.391	98.821	97.681	95.359	93.321	90.078	86.177	81.973	79.248	74.94	71.94	68.617	66.107	63.747	61.632	60.322	59.075	57.795	56.2
				3	100	100	100	100	100	100	100	100	100	100	100	100	100	99.998	99.99	99.997	99.985	99.959	99.856	99.772	99.594	99.312	98.947	98.812	98.155	96.797	94.349	93.357	92.497	90.626	88.993	88.567	89.347
				4	100	100	100	100	100	100	99.999	99.984	99.951	99.914	99.895	99.624	99.526	99.055	98.42	97.793	96.726	95.283	94.004	92.005	90.556	87.9	85.44	82.192	80.548	77.389	74.864	73.097	71.314	70.307	69.464	68.467	67.5
				5	100	100	100	100	100	100	100	99.995	100	100	99.997	99.989	99.966	99.951	99.903	99.787	99.676	99.518	99.312	98.867	98.079	96.794	94.561	93.604	92.849	91.781	88.514	86.07	85.735	83.019	79.609	78.913	77.492
				6	100	100	100	100	100	100	100	100	100	100	100	100	100	100	99.995	99.972	99.933	99.884	99.867	99.741	99.647	99.292	98.961	98.312	97.573	96.611	95.376	94.242	92.875	91.633	89.387	88.637	86.138
				7	100	100	100	100	100	100	100	99.994	99.998	100	100	100	100	99.999	99.991	99.976	99.949	99.904	99.842	99.731	99.661	99.349	98.823	98.509	97.547	96.075	94.41	93.281	90.901	89.637	89.269	89.158	93.1
				8	100	100	100	100	100	100	100	100	100	100	100	99.999	99.997	99.991	99.973	99.964	99.929	99.868	99.789	99.441	99.016	98.051	96.651	94.115	90.718	88.7	86.582	85.226	84.236	83.968	83.638	83.764	NaN
				9	100	100	100	100	100	100	100	100	100	100	100	100	100	99.999	99.996	99.987	99.979	99.981	99.952	99.897	99.839	99.737	99.39	99.027	98.023	97.197	96.588	95.944	95.023	94.673	94.261	94.612	NaN
			V1R, 50 ms	1	100	100	100	100	100	100	100	100	100	100	100	100	99.968	99.923	99.863	99.795	99.719	99.625	99.291	98.804	97.335	94.986	93.039	89.046	84.45	80.79	76.299	74.431	73.26	71.525	70.06	70.418	NaN
				2	100	100	100	100	100	100	100	100	99.997	99.996	99.979	99.859	99.677	99.305	98.984	97.959	96.324	94.83	91.382	88.531	84.62	80.39	76.156	71.879	67.046	64.311	61.021	58.173	56.911	55.677	55.137	56.253	NaN
				3	100	100	100	100	100	100	100	100	100	100	100	100	100	100	99.997	99.979	99.977	99.965	99.941	99.874	99.742	99.526	99.094	98.641	98.035	96.555	95.159	93.512	92.913	92.13	91.466	90.465	91.474
				4	99.943	99.874	99.924	99.959	99.964	99.931	99.903	99.842	99.833	99.815	99.707	99.597	99.492	98.837	97.924	96.556	95.374	94.089	92.066	88.854	85.814	82.525	80.107	78.393	75.409	73.5	71.005	69.085	67.976	66.644	66.284	65.017	NaN
				5	100	100	100	100	100	100	100	100	100	100	99.999	99.989	99.973	99.926	99.901	99.857	99.796	99.695	99.549	99.219	98.678	97.928	97.096	95.678	93.988	92.282	90.462	87.058	84.691	82.411	79.756	78.467	NaN
				6	100	100	100	100	100	100	100	100	100	100	100	100	100	99.995	99.982	99.987	99.974	99.966	99.914	99.745	99.455	99.213	98.557	97.579	96.458	95.475	94.192	93.232	90.334	88.676	87.59	85.804	87.127
				7	100	100	100	100	100	100	100	100	100	100	100	100	99.999	99.996	99.976	99.969	99.981	99.985	99.967	99.912	99.811	99.676	99.458	99.128	98.255	97.107	95.607	93.778	92.592	91.39	89.773	90.02	NaN
				8	100	100	100	100	100	100	100	100	100	100	99.998	100	99.997	99.992	99.982	99.975	99.949	99.885	99.783	99.526	98.985	98.115	95.585	92.825	90.444	88.36	86.397	83.721	82.327	82.197	82.34	NaN	NaN
				9	100	100	100	100	100	100	100	100	100	100	99.995	99.984	99.972	99.982	99.959	99.903	99.798	99.417	99.099	98.531	97.827	97.096	96.227	95.515	94.789	94.102	94.162	92.847	92.45	92.585	92.586	92.182	NaN
			ITL, 225 ms	1	99.2	99.196	99.254	99.145	99.221	99.178	99.071	98.942	98.972	98.892	98.821	98.857	98.75	98.483	98.286	97.284	96.37	95.44	94.115	92.117	89.909	86.595	83.689	78.956	76.058	74.239	72.135	70.283	NaN	NaN	NaN	NaN	NaN
				2	100	99.977	99.994	99.983	99.97	99.943	99.895	99.722	99.425	99.014	98.471	97.926	97.282	96.278	95.166	94.608	91.483	87.778	83.623	77.653	73.673	69.652	66.121	64.755	62.633	NaN	NaN	NaN	NaN	NaN	NaN	NaN	NaN
				3	94	93.945	94.048	94.241	94.528	95.198	95.525	95.566	95.379	95.208	94.443	93.396	93.584	93.114	92.45	90.882	88.75	86.653	84.853	82.279	80.954	79.852	77.208	75.799	73.872	73.94	73.485	73.5	NaN	NaN	NaN	NaN	NaN
				4	98.891	98.817	98.467	98.608	98.542	98.748	98.521	98.283	97.969	97.88	97.422	97.429	97.245	97.038	95.855	94.39	93.483	91.057	88.243	85.38	82.244	78.758	75.859	74.804	71.628	69.756	NaN	NaN	NaN	NaN	NaN	NaN	NaN
				5	99.067	99.089	99.085	99.008	98.93	98.938	99.093	99.114	99.005	98.921	98.792	98.626	98.44	98.211	97.996	97.66	96.927	96.449	95.598	94.926	94.452	93.409	92.399	91.499	90.757	90.137	NaN	NaN	NaN	NaN	NaN	NaN	NaN
				6	100	100	100	100	100	100	100	100	99.992	99.967	99.94	99.925	99.869	99.837	99.793	99.654	99.395	99.001	98.331	97.628	95.614	93.823	91.408	89.178	88	87.805	NaN	NaN	NaN	NaN	NaN	NaN	NaN
				7	100	100	100	100	100	100	100	100	100	100	100	99.989	99.98	99.981	99.972	99.96	99.95	99.958	99.909	99.724	99.423	99.173	98.787	98.486	98.435	98.2	NaN	NaN	NaN	NaN	NaN	NaN	NaN
				8	100	100	99.996	99.988	99.953	99.952	99.914	99.913	99.865	99.852	99.813	99.812	99.795	99.664	99.393	99.26	99.091	98.493	98.009	97.46	96.803	96.373	95.834	95.236	94.973	94.669	94.28	NaN	NaN	NaN	NaN	NaN	NaN
				9	100	100	100	100	100	100	100	100	100	100	100	100	100	99.996	99.991	99.987	99.97	99.948	99.933	99.898	99.86	99.868	99.832	99.753	99.726	99.631	99.533	NaN	NaN	NaN	NaN	NaN	NaN
			ITR, 225 ms	1	99.571	99.646	99.783	99.7	99.669	99.518	99.442	99.382	99.388	99.289	99.258	99.125	98.791	98.404	97.707	96.702	96.062	95.303	92.916	90.906	87.852	84.114	82.284	77.071	74.628	72.367	69.797	73.4	NaN	NaN	NaN	NaN	NaN
				2	99.433	99.579	99.477	99.369	99.233	99.253	99.098	98.818	98.467	97.777	97.393	97.009	96.598	95.762	95.578	94.86	93.283	90.852	89.024	84.541	79.483	77.646	72.844	71.047	67.075	65.467	NaN	NaN	NaN	NaN	NaN	NaN	NaN
				3	99.7	99.728	99.723	99.746	99.771	99.711	99.711	99.709	99.646	99.391	99.32	99.145	98.765	98.423	98.179	97.896	97.531	96.725	95.797	94.285	92.434	90.759	88.718	87.725	85.288	83.579	81.371	NaN	NaN	NaN	NaN	NaN	NaN
				4	99.06	99.178	99.037	99.058	99.073	99.167	99.073	99.018	98.966	98.807	98.711	98.449	97.824	97.342	96.756	95.512	93.741	92.183	89.356	85.866	81.421	79.02	75.025	73.347	71.244	68.482	NaN	NaN	NaN	NaN	NaN	NaN	NaN
				5	98.35	98.11	98.256	98.378	98.237	98.146	98.296	98.527	98.419	98.18	97.865	97.517	97.293	97.045	96.546	96.136	94.985	94.118	93.41	93.324	93.89	93.378	93.106	92.62	91.573	88.492	88.8	NaN	NaN	NaN	NaN	NaN	NaN
				6	100	100	100	100	100	100	100	100	99.995	99.988	99.973	99.94	99.925	99.905	99.907	99.875	99.725	99.435	99.008	98.489	96.832	95.6	94.478	92.571	91.231	90.27	NaN	NaN	NaN	NaN	NaN	NaN	NaN
				7	100	100	100	99.996	99.971	99.985	99.975	99.935	99.963	99.961	99.947	99.933	99.895	99.88	99.798	99.567	99.311	98.877	98.697	98.295	98.472	98.37	98.359	98.538	NaN	NaN	NaN	NaN	NaN	NaN	NaN	NaN	NaN
				8	99.6	99.709	99.813	99.842	99.859	99.874	99.802	99.832	99.82	99.74	99.56	99.507	99.494	99.442	99.328	99.154	98.546	97.64	97.417	97.216	96.607	96.153	95.158	95.038	93.938	94.8	NaN	NaN	NaN	NaN	NaN	NaN	NaN
				9	100	100	100	99.998	99.998	99.992	99.985	99.994	99.992	99.984	99.983	99.981	99.97	99.947	99.902	99.853	99.834	99.768	99.513	99.472	99.523	99.488	99.493	99.623	99.617	99.8	NaN	NaN	NaN	NaN	NaN	NaN	NaN
		γ0=101	V1L, 50 ms	1	100	100	100	100	100	100	100	99.998	99.993	99.98	99.982	99.955	99.895	99.728	99.546	99.328	98.9	98.122	97.083	95.645	92.272	88.677	83.761	79.998	75.351	71.796	68.691	67.235	65.677	65.219	65.137	65.018	64.533
				2	100	100	100	100	100	100	100	99.993	99.945	99.861	99.746	99.174	98.022	96.971	95.541	92.882	88.946	84.476	81.489	76.937	72.514	68.511	66.974	64.476	62.928	61.204	60.144	58.675	57.189	56.174	55.192	55.074	54.733
				3	100	100	100	100	100	100	100	99.993	99.987	99.978	99.986	99.987	99.98	99.97	99.889	99.891	99.753	99.661	99.401	99.254	98.771	98.049	97.028	96.578	95.214	92.633	88.931	86.944	85.458	82.338	79.683	79.066	80.038
				4	100	100	100	100	99.999	99.999	99.97	99.925	99.89	99.758	99.692	98.792	98.305	97.127	95.763	94.653	92.63	90.118	88.296	85.649	84.232	80.97	78.523	75.212	73.579	71.329	69.421	68.111	67.028	66.168	65.575	65.192	64.9
				5	100	100	100	100	100	100	100	100	99.996	99.978	99.962	99.928	99.863	99.749	99.539	99.028	98.79	98.157	97.142	95.878	94.221	92.137	89.238	87.965	87.341	85.426	81.377	78.09	76.801	74.085	70.257	69.146	68.294
				6	100	100	100	100	100	100	100	100	100	100	100	100	100	100	99.974	99.916	99.814	99.651	99.566	99.104	98.762	97.804	96.995	95.629	94.194	92.612	90.865	88.464	86.105	83.965	80.99	79.673	76.718
				7	100	100	100	100	100	100	99.998	99.982	99.973	99.962	99.973	99.981	99.984	99.974	99.956	99.907	99.851	99.717	99.541	99.35	99.015	98.124	97.041	96.274	94.42	91.934	89.088	87.515	84.249	82.527	81.709	81.7	86.933
				8	100	100	100	100	100	100	100	100	100	100	100	99.997	99.999	99.991	99.964	99.882	99.738	99.519	99.343	98.499	97.435	95.333	92.596	88.667	84.388	81.527	78.537	76.822	76.277	76.206	76.538	77.309	NaN
				9	100	100	100	100	100	100	100	100	100	100	100	100	99.999	99.999	99.998	99.972	99.944	99.936	99.874	99.761	99.599	99.212	98.268	97.315	95.117	92.76	90.294	88.926	86.552	85.191	84.243	85.019	NaN
			V1R, 50 ms	1	100	100	100	100	100	100	100	100	99.999	100	99.977	99.927	99.856	99.667	99.248	98.824	98.096	97.142	94.963	93.04	88.638	83.152	79.7	74.311	70.319	67.888	65.475	64.834	64.851	64.79	64.874	64.776	NaN
				2	100	100	100	99.998	100	99.997	99.981	99.966	99.93	99.877	99.663	99.113	98.08	96.243	94.627	91.354	87.411	84.387	79.399	75.913	71.83	68.214	64.995	62.289	58.559	56.719	54.519	52.88	52.318	51.904	51.702	53.48	NaN
				3	100	100	100	100	100	100	100	100	100	100	100	99.998	99.997	99.995	99.958	99.905	99.837	99.664	99.58	99.357	98.708	98.165	97.168	96.2	94.962	92.007	89.689	87.382	85.487	84.107	82.784	80.982	81.926
				4	99.6	99.653	99.739	99.828	99.813	99.679	99.658	99.551	99.55	99.501	99.23	98.708	98.425	97.095	95.639	93.09	90.987	88.927	86.152	82.021	78.744	75.582	73.684	72.584	70.529	68.805	66.803	65.208	64.278	63.182	62.933	62.233	NaN
				5	100	100	100	100	100	100	99.998	99.989	99.995	99.993	99.993	99.974	99.958	99.836	99.747	99.58	99.46	99.053	98.513	97.486	96.025	94.059	92.321	89.848	87.16	84.303	81.459	77.375	74.707	72.432	69.271	67.893	NaN
				6	100	100	100	100	100	100	100	100	100	100	100	100	99.997	99.996	99.984	99.949	99.904	99.844	99.691	99.288	98.632	97.742	96.575	94.897	92.923	90.664	88.678	87	82.863	80.335	78.394	76.051	76.636
				7	100	100	100	100	100	100	100	100	100	100	99.999	99.994	99.977	99.989	99.977	99.973	99.976	99.941	99.866	99.693	99.464	99.172	98.633	97.825	95.955	93.796	91.042	88.567	86.875	85.232	83.332	83.86	NaN
				8	100	100	100	100	100	100	100	100	100	100	100	100	99.999	99.991	99.959	99.914	99.866	99.674	99.499	99.028	98.136	96.793	93.696	90.472	87.153	84.698	82.029	79.132	77.155	77.125	76.24	NaN	NaN
				9	100	100	100	100	100	100	100	100	100	100	100	99.996	99.995	99.988	99.947	99.879	99.741	99.373	99.083	98.732	98.26	97.773	97.263	96.178	94.873	92.73	91.372	89.216	87.835	87.467	85.883	84.411	NaN
			ITL, 225 ms	1	98.5	98.292	98.296	98.251	98.19	98.068	97.966	97.869	98.049	97.955	97.828	97.934	97.764	97.226	96.799	95.039	93.605	92.07	90.56	87.751	85.42	81.68	78.767	74.488	71.972	70.446	68.561	66.667	NaN	NaN	NaN	NaN	NaN
				2	99.978	99.907	99.911	99.912	99.86	99.807	99.603	99.351	98.678	97.711	96.56	95.8	94.727	93.143	91.394	90.658	86.477	81.886	77.146	70.713	66.708	63.304	60.319	59.273	57.627	NaN	NaN	NaN	NaN	NaN	NaN	NaN	NaN
				3	93.4	93.227	93.224	93.133	93.525	94.199	94.415	94.428	94.101	93.593	92.547	91.07	91.151	90.233	88.946	87.162	84.431	82.051	80.027	77.457	75.45	74.085	71.291	69.763	67.834	67.652	66.98	66.7	NaN	NaN	NaN	NaN	NaN
				4	98.436	98.383	98.031	97.877	97.881	98.012	97.83	97.451	97.081	96.93	96.402	96.22	96.025	95.664	93.909	91.691	90.522	87.573	84.051	80.45	76.46	72.706	69.391	67.939	65.445	64.044	NaN	NaN	NaN	NaN	NaN	NaN	NaN
				5	98.911	98.8	98.87	98.711	98.613	98.614	98.751	98.858	98.663	98.482	98.212	97.884	97.564	97.011	96.381	95.421	93.937	93.087	91.822	90.752	90.469	89.384	87.858	86.65	85.339	83.886	NaN	NaN	NaN	NaN	NaN	NaN	NaN
				6	100	100	100	100	100	99.997	99.994	99.995	99.988	99.946	99.89	99.865	99.774	99.683	99.452	98.877	98.061	96.808	94.813	93.296	89.314	86.424	82.894	79.995	79.166	79.695	NaN	NaN	NaN	NaN	NaN	NaN	NaN
				7	100	100	100	100	100	100	100	100	99.999	99.996	99.996	99.985	99.968	99.967	99.944	99.924	99.892	99.823	99.629	99.305	98.678	98.087	97.201	96.918	96.824	97	NaN	NaN	NaN	NaN	NaN	NaN	NaN
				8	100	100	99.998	99.979	99.913	99.935	99.896	99.883	99.858	99.794	99.708	99.632	99.583	99.357	98.768	98.328	97.809	96.514	95.597	94.94	94.08	93.371	92.453	91.467	90.756	90.396	90.4	NaN	NaN	NaN	NaN	NaN	NaN
				9	100	100	100	100	100	100	100	99.998	99.989	99.994	99.987	99.992	99.989	99.982	99.967	99.949	99.912	99.852	99.823	99.758	99.648	99.605	99.603	99.526	99.541	99.403	99.289	NaN	NaN	NaN	NaN	NaN	NaN
			ITR, 225 ms	1	99.286	99.229	99.34	99.142	99.157	98.969	98.927	98.85	98.79	98.59	98.412	98.201	97.718	97.264	96.462	95.063	94.283	93.278	90.353	87.788	84.217	80.195	78.095	72.561	69.931	67.666	65.095	68.533	NaN	NaN	NaN	NaN	NaN
				2	98.333	98.683	98.68	98.505	98.441	98.269	97.978	97.398	96.844	95.767	95.173	94.443	93.999	92.794	92.511	91.548	89.203	86.399	83.941	79.103	73.221	71.428	66.602	65.053	61.388	60.117	NaN	NaN	NaN	NaN	NaN	NaN	NaN
				3	99.7	99.703	99.62	99.722	99.732	99.699	99.629	99.622	99.46	99.039	98.918	98.64	98.091	97.532	97.019	96.553	95.498	93.695	91.853	89.475	86.442	83.724	80.907	79.52	76.2	74.52	71.079	NaN	NaN	NaN	NaN	NaN	NaN
				4	98.8	98.852	98.59	98.49	98.368	98.414	98.44	98.314	98.096	97.771	97.443	97.051	96.183	95.453	94.638	92.799	90.578	88.929	85.623	81.56	77.167	74.698	70.444	68.992	67.241	64.588	NaN	NaN	NaN	NaN	NaN	NaN	NaN
				5	97.75	97.66	97.905	97.869	97.81	97.781	97.971	98.1	97.858	97.427	96.93	96.514	96.133	95.644	94.693	93.888	92.003	90.925	90.11	90.17	90.92	90.129	89.322	88.029	86.263	82.462	84.6	NaN	NaN	NaN	NaN	NaN	NaN
				6	100	100	100	100	100	99.999	99.996	99.992	99.985	99.972	99.946	99.865	99.842	99.783	99.71	99.565	99.072	98.263	96.957	95.693	92.544	90.238	88.478	85.726	83.116	81.461	NaN	NaN	NaN	NaN	NaN	NaN	NaN
				7	100	100	99.967	99.966	99.971	99.964	99.943	99.914	99.953	99.936	99.886	99.83	99.735	99.638	99.348	98.791	98.176	97.166	96.803	95.79	95.863	95.612	95.694	96.4	NaN	NaN	NaN	NaN	NaN	NaN	NaN	NaN	NaN
				8	99.667	99.626	99.803	99.788	99.804	99.791	99.723	99.653	99.51	99.38	98.952	98.908	98.795	98.597	98.167	97.563	96.044	93.948	93.445	92.699	91.605	91.379	89.581	89.787	88.981	89.6	NaN	NaN	NaN	NaN	NaN	NaN	NaN
				9	100	100	99.986	99.973	99.957	99.97	99.953	99.975	99.958	99.946	99.942	99.969	99.942	99.878	99.824	99.759	99.609	99.353	98.781	98.712	98.902	98.867	98.93	99.216	99.116	99.483	NaN	NaN	NaN	NaN	NaN	NaN	NaN
		γ0=102	V1L, 50 ms	1	100	100	100	100	100	99.998	99.986	99.961	99.928	99.889	99.827	99.688	99.066	98.229	96.785	95.146	92.995	90.299	86.989	84.289	79.265	74.889	70.643	68.075	65.603	64.004	63.036	62.205	61.353	61.044	61.042	61.089	61.387
				2	100	100	100	100	99.986	99.956	99.889	99.824	99.547	99.147	98.263	95.564	92.605	89.368	85.806	81.237	75.937	71.733	68.939	65.87	62.906	60.663	59.95	58.451	57.844	57.237	56.77	55.655	54.324	53.533	53.138	52.53	51.6
				3	100	100	100	100	100	100	99.999	99.972	99.969	99.949	99.948	99.897	99.82	99.726	99.517	99.305	99.009	98.677	97.819	97.399	95.949	94.047	91.753	90.679	88.543	84.714	80.396	77.428	75.855	72.417	69.261	68.31	68.851
				4	100	100	100	99.992	99.991	99.984	99.848	99.666	99.486	98.927	98.558	96.581	95.614	93.262	91.009	89.543	86.721	83.591	81.216	78.021	76.65	73.487	71.16	67.911	66.954	65.228	64.102	62.958	62.73	62.279	61.849	62.259	61.7
				5	100	100	100	99.998	99.997	99.986	99.962	99.925	99.926	99.738	99.619	99.285	98.91	98.591	97.876	96.258	95.471	93.554	90.941	88.74	86.483	83.748	80.418	78.879	78.143	75.847	72.273	69.368	68.203	66.006	62.503	61.24	61.265
				6	100	100	100	100	100	100	100	100	100	99.996	99.992	99.979	99.96	99.914	99.815	99.71	99.469	98.812	98.302	96.582	95.19	92.718	91.014	88.882	86.94	85.059	82.908	79.424	76.651	73.951	71.737	70.325	68.035
				7	100	100	100	100	100	100	99.998	99.987	99.957	99.93	99.929	99.93	99.921	99.854	99.799	99.625	99.47	98.858	98.111	97.238	96.278	94.273	92.447	91.186	87.938	84.344	80.842	79.414	75.422	73.211	72.446	72.553	77.667
				8	100	100	100	100	100	100	100	100	99.998	99.997	99.982	99.975	99.952	99.918	99.754	99.545	99.169	98.574	97.978	95.976	93.823	90.134	86.443	81.495	76.587	73.081	70.166	68.197	67.411	67.426	67.776	67.782	NaN
				9	100	100	100	100	100	100	100	100	100	100	100	100	99.999	99.995	99.98	99.935	99.876	99.767	99.627	99.286	98.798	97.808	95.66	93.503	89.637	86.174	82.06	79.586	75.659	74.071	72.672	73.75	NaN
			V1R, 50 ms	1	100	100	100	100	100	100	99.963	99.938	99.915	99.877	99.737	99.483	98.79	97.654	95.733	94.106	91.002	87.911	83.283	79.679	73.577	68.312	65.922	62.919	61.437	60.635	59.723	59.388	59.102	59.073	59.225	58.876	NaN
				2	100	99.985	99.979	99.947	99.847	99.82	99.799	99.677	99.448	99.108	97.924	95.74	92.683	88.458	85.022	79.303	74.451	71.35	67.218	64.716	61.782	59.694	57.588	56.305	53.9	52.897	51.457	50.322	49.771	49.646	49.098	49.973	NaN
				3	100	100	100	100	100	100	100	99.996	99.985	99.981	99.959	99.945	99.869	99.808	99.688	99.406	99.169	98.657	98.085	97.249	95.269	93.355	91.367	89.435	87.146	82.507	79.121	76.99	74.707	72.767	71.277	69.132	69.729
				4	99.429	99.495	99.629	99.703	99.69	99.454	99.327	99.233	99.084	98.908	98.122	96.919	96.185	93.723	91.461	87.638	85.05	81.91	78.334	73.886	71.204	68.667	67.426	67.088	66.003	64.931	63.335	61.779	60.87	59.978	59.875	59.483	NaN
				5	100	100	100	100	100	100	99.992	99.991	99.972	99.917	99.903	99.786	99.65	99.54	99.268	98.789	97.999	96.646	95.199	92.504	89.083	85.711	83.257	80.406	78.118	75.407	72.036	68.743	66.853	64.542	61.707	59.353	NaN
				6	100	100	100	100	100	100	100	99.995	99.977	99.967	99.978	99.963	99.941	99.867	99.765	99.589	99.288	98.815	98.11	96.64	94.631	92.296	90.239	87.993	84.958	82.36	80.13	78.511	73.829	71.845	70.157	68.071	69.782
				7	100	100	100	100	100	100	100	100	100	100	100	99.994	99.971	99.977	99.958	99.937	99.924	99.733	99.499	99.005	98.178	97.356	95.945	93.985	90.555	87.241	83.185	80.116	77.521	75.422	73.503	73.96	NaN
				8	100	100	100	100	100	100	100	100	100	100	99.992	99.979	99.984	99.939	99.813	99.604	99.318	98.651	97.833	96.259	94.322	91.555	87.03	83.029	78.773	76.274	73.234	70.192	68.282	68.383	67.68	NaN	NaN
				9	100	100	100	100	100	100	100	100	100	100	100	99.999	99.99	99.972	99.902	99.814	99.613	99.237	98.772	98.573	98.072	97.935	97.684	96.586	95.011	91.806	89.707	86.302	83.143	81.435	77.637	75.696	NaN
			ITL, 225 ms	1	97.8	97.692	97.8	97.305	97.078	96.825	96.63	96.77	96.995	96.895	96.8	96.823	96.535	95.723	95.125	92.378	90.556	88.748	86.839	83.691	81.123	77.318	74.563	70.815	68.579	66.961	65.378	63.692	NaN	NaN	NaN	NaN	NaN
				2	99.956	99.842	99.81	99.779	99.526	99.416	99.002	98.568	97.357	95.974	94.168	93.271	91.861	89.65	87.381	86.586	81.941	76.968	71.877	65.839	62.411	59.514	57.423	56.867	54.993	NaN	NaN	NaN	NaN	NaN	NaN	NaN	NaN
				3	92.343	92.277	92.285	92.144	92.389	92.877	93.018	93.001	92.322	91.638	90.3	88.394	88.094	86.866	85.039	83.028	80.052	77.623	75.402	72.922	70.961	69.223	67.041	65.721	64.068	63.795	63.522	63.6	NaN	NaN	NaN	NaN	NaN
				4	97.873	97.937	97.586	97.063	97.069	97.285	97.139	96.676	96.127	95.797	95.125	94.847	94.488	93.972	91.74	89.009	87.621	84.197	79.738	75.829	71.473	67.535	64.634	63.434	61.093	60.311	NaN	NaN	NaN	NaN	NaN	NaN	NaN
				5	98.444	98.569	98.55	98.446	98.311	98.343	98.411	98.407	98.064	97.687	97.169	96.419	95.817	94.687	93.308	91.591	89.134	87.963	86.221	85.467	85.06	84.051	82.301	81.108	79.784	78.297	NaN	NaN	NaN	NaN	NaN	NaN	NaN
				6	100	100	100	100	99.999	99.988	99.988	99.983	99.947	99.858	99.741	99.583	99.357	98.976	98.343	96.987	95.186	92.636	88.827	86.57	81.203	77.567	74.545	71.721	71.171	71.532	NaN	NaN	NaN	NaN	NaN	NaN	NaN
				7	100	100	100	100	100	100	100	99.997	99.998	99.993	99.991	99.972	99.939	99.885	99.832	99.812	99.652	99.312	98.689	97.878	96.746	95.402	94.193	93.145	92.941	91.8	NaN	NaN	NaN	NaN	NaN	NaN	NaN
				8	100	100	99.996	99.985	99.933	99.935	99.886	99.852	99.762	99.672	99.548	99.394	99.181	98.671	97.484	96.821	95.788	93.34	92.144	91.488	90.248	89.604	88.658	87.32	86.042	85.784	85.72	NaN	NaN	NaN	NaN	NaN	NaN
				9	100	100	100	100	100	99.998	99.978	99.986	99.97	99.969	99.906	99.914	99.923	99.916	99.858	99.801	99.758	99.605	99.57	99.401	99.198	99.005	98.755	98.586	98.581	98.73	98.789	NaN	NaN	NaN	NaN	NaN	NaN
			ITR, 225 ms	1	98.914	98.92	98.871	98.497	98.637	98.466	98.399	98.253	98.111	97.753	97.392	97.082	96.486	95.944	94.876	93.065	92.084	90.901	87.341	84.369	80.24	75.947	73.884	68.141	65.49	63.233	60.925	64.4	NaN	NaN	NaN	NaN	NaN
				2	97.6	97.828	97.547	97.231	97.048	96.673	96.082	95.267	94.541	93.05	92.298	91.496	91.11	89.543	89.173	87.931	85.164	81.882	79.09	74.128	67.8	66.153	61.859	60.343	57.616	56.317	NaN	NaN	NaN	NaN	NaN	NaN	NaN
				3	99.7	99.364	99.405	99.643	99.592	99.62	99.529	99.434	99.147	98.405	98.146	97.536	96.534	95.389	94.5	93.479	91.529	88.725	86.17	82.718	79.043	76.003	73.029	71.72	69.041	67.76	64.993	NaN	NaN	NaN	NaN	NaN	NaN
				4	98.36	98.459	98.223	97.892	97.932	97.821	97.68	97.428	97.074	96.676	96.009	95.456	94.402	93.389	92.311	90.126	87.482	85.572	81.585	77.307	73.003	70.693	66.739	65.152	63.416	61.318	NaN	NaN	NaN	NaN	NaN	NaN	NaN
				5	97.75	97.345	97.685	97.693	97.48	97.445	97.429	97.509	97.084	96.446	95.677	94.825	94.226	93.396	91.856	90.64	88.149	86.791	86.063	85.909	86.334	85.265	83.834	82.143	80.276	77.271	79.933	NaN	NaN	NaN	NaN	NaN	NaN
				6	100	100	100	100	99.999	99.997	99.982	99.968	99.951	99.889	99.832	99.654	99.564	99.325	99.01	98.539	97.392	95.742	93.407	90.988	86.07	83.104	81.069	78.087	75.649	74.322	NaN	NaN	NaN	NaN	NaN	NaN	NaN
				7	99.927	99.978	99.931	99.958	99.929	99.936	99.941	99.909	99.887	99.827	99.649	99.445	99.154	98.995	98.286	97.036	95.624	94.104	93.554	92.001	92.084	91.458	91.594	91.938	NaN	NaN	NaN	NaN	NaN	NaN	NaN	NaN	NaN
				8	99.8	99.592	99.769	99.764	99.715	99.676	99.556	99.174	98.683	98.41	97.458	97.391	97.132	96.83	95.735	94.553	91.634	88.666	88.104	86.938	85.964	86.247	83.964	84.544	83.623	84.4	NaN	NaN	NaN	NaN	NaN	NaN	NaN
				9	100	100	99.957	99.94	99.926	99.911	99.904	99.929	99.891	99.873	99.845	99.879	99.831	99.686	99.469	99.333	98.787	98.139	97.294	97.155	97.576	97.64	97.59	97.979	97.834	98.249	NaN	NaN	NaN	NaN	NaN	NaN	NaN
		γ0=103	V1L, 50 ms	1	100	100	100	100	99.996	99.982	99.938	99.86	99.78	99.692	99.447	99.168	97.824	96.425	94.104	91.411	88.245	84.834	81.307	78.386	73.789	70.051	66.539	64.537	62.676	61.569	61.024	60.339	59.548	59.316	59.319	59.293	59.627
				2	100	100	100	100	99.985	99.854	99.714	99.461	98.829	97.958	96.171	92.195	88.526	83.751	79.571	75.023	70.168	66.818	64.773	62.656	60.555	58.721	58.212	56.925	56.479	56.153	55.702	54.782	53.569	52.775	52.329	51.647	50.8
				3	100	100	100	100	100	100	99.993	99.972	99.964	99.947	99.922	99.892	99.76	99.522	99.123	98.699	98.215	97.541	96.121	95.244	93.123	90.588	87.866	86.322	84.037	79.803	75.584	72.523	70.897	67.667	64.484	63.391	63.892
				4	100	100	100	99.96	99.902	99.935	99.618	99.314	99.046	98.247	97.649	94.92	93.616	90.796	88.108	86.467	83.579	80.285	77.829	74.63	73.352	70.234	68.064	65.17	64.441	62.894	62.006	61.069	60.865	60.679	60.26	60.906	60.9
				5	100	100	99.993	99.987	99.941	99.936	99.932	99.872	99.833	99.519	99.247	98.763	98.014	97.509	96.435	94.077	92.958	90.325	87.046	84.574	82.212	79.323	76.001	74.491	73.688	71.484	68.465	65.938	64.71	63.009	59.984	58.701	58.831
				6	100	100	100	100	100	100	100	100	99.979	99.947	99.941	99.918	99.881	99.783	99.593	99.277	98.758	97.708	96.867	94.339	92.142	88.946	86.685	84.487	82.32	80.376	78.361	74.591	72.257	69.768	67.745	66.692	64.862
				7	100	100	100	100	100	100	99.998	99.986	99.954	99.922	99.901	99.878	99.795	99.636	99.439	99.132	98.703	97.803	96.43	94.991	93.692	91.217	88.975	87.515	83.823	80.111	76.563	75.231	71.259	69.048	68.337	68.367	73
				8	100	100	100	100	100	99.992	99.991	99.999	99.991	99.998	99.98	99.954	99.865	99.836	99.545	99.218	98.647	97.701	96.838	94.274	91.57	87.373	83.562	78.537	73.919	70.473	67.663	65.646	64.783	64.812	64.943	65.327	NaN
				9	100	100	100	100	100	100	100	100	100	100	100	100	99.997	99.991	99.951	99.895	99.839	99.674	99.442	98.929	98.209	96.829	94.21	91.716	87.406	83.749	79.37	76.707	72.72	71.129	69.92	70.987	NaN
			V1R, 50 ms	1	100	100	100	100	99.994	99.961	99.877	99.736	99.624	99.533	99.064	98.457	97.24	95.187	92.271	89.886	85.883	82.357	77.394	73.861	68.401	64.251	62.401	60.345	59.302	58.751	57.998	57.572	57.194	57.12	57.458	56.906	NaN
				2	100	99.978	99.943	99.888	99.747	99.689	99.579	99.288	98.677	98.019	95.914	92.765	88.787	83.561	79.49	73.604	69.088	66.643	63.113	61.09	58.953	57.369	55.75	54.692	52.706	52.027	50.657	49.335	48.906	48.521	48.127	48.587	NaN
				3	100	100	100	100	100	100	100	99.99	99.972	99.951	99.879	99.816	99.682	99.492	99.114	98.507	98.057	97.035	95.76	94.073	91.041	88.342	85.893	83.482	80.979	76.134	72.56	70.746	68.622	66.737	65.476	63.595	64.129
				4	99.457	99.533	99.644	99.706	99.624	99.344	99.119	99.002	98.755	98.393	97.175	95.503	94.311	91.372	88.688	84.347	81.47	78.305	74.742	70.612	68.277	66.121	65.207	64.953	64.108	63.271	61.725	60.257	59.37	58.62	58.441	58.158	NaN
				5	100	100	100	100	100	99.998	99.988	99.982	99.951	99.876	99.84	99.609	99.306	99.048	98.561	97.818	96.395	94.181	92.057	88.579	84.336	80.977	78.479	76.109	74.201	71.906	69.072	66.136	64.519	62.02	59.583	57.283	NaN
				6	100	100	100	100	100	100	100	99.992	99.962	99.95	99.9	99.893	99.855	99.674	99.435	98.853	98.185	97.319	95.798	93.188	90.374	87.56	85.171	83.103	80.311	77.651	75.716	74.365	70.069	68.557	66.87	65.373	66.691
				7	100	100	100	100	100	100	100	100	100	100	100	99.994	99.947	99.958	99.923	99.893	99.851	99.54	99.123	98.276	96.997	95.716	93.731	91.139	87.29	83.617	79.165	76.056	73.204	70.983	69.41	69.8	NaN
				8	100	100	100	100	100	100	100	100	100	100	99.977	99.942	99.916	99.796	99.627	99.283	98.736	97.677	96.339	94.033	91.522	87.994	83.242	79.3	74.677	72.338	69.662	66.579	64.75	64.831	64.3	NaN	NaN
				9	100	100	100	100	100	100	100	100	100	100	99.999	99.998	99.977	99.951	99.856	99.679	99.416	98.941	98.43	98.166	97.56	97.385	97.054	95.7	93.7	89.829	87.337	83.512	79.849	78.177	74.278	72.968	NaN
			ITL, 225 ms	1	97	97.296	97.438	96.954	96.702	96.405	96.239	96.388	96.621	96.501	96.387	96.372	96.008	95.172	94.531	91.526	89.587	87.613	85.646	82.424	79.81	76.009	73.199	69.777	67.579	65.932	64.477	62.842	NaN	NaN	NaN	NaN	NaN
				2	99.956	99.833	99.782	99.724	99.411	99.27	98.773	98.217	96.847	95.261	93.346	92.322	90.849	88.405	86.12	85.43	80.423	75.65	70.424	64.604	61.346	58.658	56.724	56.355	54.847	NaN	NaN	NaN	NaN	NaN	NaN	NaN	NaN
				3	92.057	91.823	91.904	91.711	91.964	92.254	92.24	92.257	91.578	90.762	89.358	87.269	86.823	85.329	83.415	81.235	78.098	75.773	73.458	71.148	69.326	67.684	65.627	64.466	63.153	63.068	62.861	63.3	NaN	NaN	NaN	NaN	NaN
				4	97.673	97.737	97.359	96.825	96.798	97.027	96.893	96.349	95.739	95.388	94.55	94.258	93.866	93.281	90.919	88.062	86.632	82.991	78.293	74.457	69.995	66.228	63.459	62.135	59.659	59.111	NaN	NaN	NaN	NaN	NaN	NaN	NaN
				5	98.333	98.507	98.49	98.441	98.271	98.257	98.298	98.243	97.802	97.257	96.592	95.554	94.722	93.303	91.6	89.517	86.692	85.308	83.707	82.971	82.414	81.243	79.697	78.656	77.427	76.326	NaN	NaN	NaN	NaN	NaN	NaN	NaN
				6	100	100	100	100	99.999	99.981	99.983	99.981	99.904	99.73	99.563	99.264	98.849	98.252	97.364	95.634	93.366	90.221	85.979	83.358	77.581	74.089	71.08	68.848	68.387	68.037	NaN	NaN	NaN	NaN	NaN	NaN	NaN
				7	100	100	100	100	100	100	100	99.996	99.992	99.983	99.983	99.954	99.866	99.807	99.716	99.624	99.339	98.843	97.903	96.896	95.295	93.693	92.014	90.92	90.431	89.1	NaN	NaN	NaN	NaN	NaN	NaN	NaN
				8	100	100	99.996	99.987	99.924	99.934	99.891	99.83	99.702	99.606	99.445	99.2	98.927	98.254	96.846	96.039	94.844	91.92	90.697	89.968	88.751	88.091	87.051	85.686	84.217	83.878	83.44	NaN	NaN	NaN	NaN	NaN	NaN
				9	100	100	100	100	99.998	99.996	99.973	99.986	99.952	99.945	99.893	99.908	99.9	99.877	99.787	99.699	99.593	99.417	99.358	99.131	98.819	98.57	98.276	98.057	98.099	98.417	98.489	NaN	NaN	NaN	NaN	NaN	NaN
			ITR, 225 ms	1	98.914	98.817	98.775	98.293	98.519	98.322	98.203	98.016	97.891	97.415	97.049	96.702	96.105	95.482	94.298	92.419	91.218	89.959	86.227	83.174	78.871	74.496	72.452	66.775	64.233	61.965	59.831	62.933	NaN	NaN	NaN	NaN	NaN
				2	97.567	97.562	97.022	96.614	96.406	95.894	95.276	94.433	93.586	92.077	91.291	90.43	89.973	88.411	87.947	86.721	83.857	80.554	77.795	72.835	66.562	64.915	60.868	59.186	56.965	55.467	NaN	NaN	NaN	NaN	NaN	NaN	NaN
				3	99.4	99.082	99.336	99.534	99.516	99.553	99.478	99.296	98.897	98.004	97.684	96.828	95.401	94.01	92.797	91.364	88.978	85.743	83.067	79.512	76.062	73.155	70.301	69.122	66.876	65.739	63.8	NaN	NaN	NaN	NaN	NaN	NaN
				4	98.26	98.296	98.092	97.693	97.632	97.636	97.454	97.137	96.711	96.335	95.53	94.888	93.789	92.648	91.502	89.259	86.384	84.464	80.29	75.917	71.705	69.237	65.265	63.648	62.013	60.176	NaN	NaN	NaN	NaN	NaN	NaN	NaN
				5	97.55	97.185	97.578	97.589	97.357	97.299	97.052	97.089	96.629	95.804	94.813	93.729	93.028	91.968	90.122	88.797	85.942	84.54	83.833	83.525	83.715	82.488	81.181	79.564	77.89	75.325	79.067	NaN	NaN	NaN	NaN	NaN	NaN
				6	100	100	100	100	99.997	99.992	99.971	99.951	99.902	99.822	99.731	99.512	99.34	98.898	98.43	97.807	96.263	94.257	91.445	88.586	83.017	79.947	78.204	75.191	72.822	71.452	NaN	NaN	NaN	NaN	NaN	NaN	NaN
				7	99.927	99.965	99.929	99.951	99.931	99.915	99.905	99.869	99.776	99.687	99.427	99.089	98.655	98.351	97.425	95.866	94.05	92.233	91.647	90.178	90.183	89.368	89.362	89.6	NaN	NaN	NaN	NaN	NaN	NaN	NaN	NaN	NaN
				8	99.8	99.608	99.753	99.768	99.71	99.628	99.427	98.918	98.242	97.801	96.579	96.487	96.061	95.769	94.37	92.937	89.629	86.529	85.944	84.573	83.767	84.191	81.867	82.504	81.854	81.4	NaN	NaN	NaN	NaN	NaN	NaN	NaN
				9	100	100	99.946	99.93	99.916	99.896	99.886	99.9	99.85	99.83	99.785	99.779	99.7	99.518	99.235	99.035	98.276	97.468	96.49	96.307	96.854	96.875	96.79	97.251	97.051	97.722	NaN	NaN	NaN	NaN	NaN	NaN	NaN
	LCMV		V1L, 50 ms	1	100	100	100	100	100	100	100	100	100	100	100	100	100	99.998	99.982	99.96	99.933	99.886	99.816	99.692	99.472	99.1	98.659	98.164	97.645	96.981	96.051	95.19	93.579	91.989	90.894	89.84	88.853
				2	100	100	100	100	100	100	100	100	100	100	100	100	100	100	100	100	99.999	99.994	99.966	99.941	99.925	99.829	99.716	99.506	99.257	99.002	98.586	98.024	96.929	96.172	94.8	93.451	92
				3	100	100	100	100	100	100	100	100	100	99.997	99.987	99.985	99.953	99.914	99.899	99.882	99.9	99.824	99.789	99.75	99.668	99.551	99.335	99.267	98.916	98.321	97.429	96.76	95.846	94.718	93.554	92.944	91.887
				4	100	100	100	100	100	100	99.992	99.98	99.965	99.922	99.931	99.895	99.929	99.922	99.933	99.897	99.803	99.612	99.428	99.245	98.917	98.259	97.575	96.504	95.777	94.687	93.852	92.809	91.452	90.02	88.452	86.09	82.9
				5	100	100	100	100	100	100	100	100	100	100	100	99.994	99.968	99.97	99.934	99.903	99.854	99.786	99.689	99.634	99.483	99.261	98.875	98.692	98.275	97.75	97.432	96.871	96.11	95.392	94.204	92.978	92.4
				6	100	100	100	100	100	100	99.997	99.972	99.945	99.939	99.882	99.881	99.859	99.891	99.853	99.757	99.621	99.491	99.381	99.033	98.557	98.267	97.835	97.408	96.66	95.959	94.893	93.275	91.693	90.127	89.399	88.013	86.838
				7	100	100	100	100	100	100	100	100	99.998	99.99	99.995	99.957	99.959	99.964	99.951	99.933	99.922	99.817	99.627	99.401	99.144	98.376	97.95	97.339	96.264	95.983	95.872	94.358	93.466	92.696	91.426	91.644	90.9
				8	100	100	100	99.996	99.992	99.982	99.974	99.971	99.947	99.934	99.903	99.88	99.857	99.767	99.71	99.608	99.409	99.173	99.031	98.507	98.002	97.041	95.709	94.202	92.404	90.161	88.462	86.993	86.001	84.909	83.962	84.655	NaN
				9	100	100	100	100	99.998	99.986	99.965	99.932	99.863	99.788	99.627	99.555	99.46	99.442	99.08	99.008	98.558	98.108	97.497	96.819	95.567	94.55	92.422	90.558	87.769	85.844	82.957	81.179	77.807	76.255	74.761	73.925	NaN
			V1R, 50 ms	1	100	100	100	100	100	100	100	100	100	100	99.995	99.995	99.993	99.968	99.934	99.896	99.814	99.731	99.636	99.47	99.211	98.787	98.439	97.939	97.246	96.497	94.804	93.599	92.315	90.676	88.561	87.118	NaN
				2	100	100	100	100	100	100	100	100	100	100	100	100	100	100	100	99.995	99.958	99.862	99.632	99.441	99.272	99.207	99.222	99.251	99.283	99.214	98.752	98.231	97.386	96.323	95.311	94.8	NaN
				3	100	100	100	100	100	100	100	100	100	100	100	100	99.997	99.984	99.96	99.931	99.879	99.816	99.761	99.696	99.506	99.263	99.041	98.566	97.929	97.366	96.447	95.824	94.373	93.129	92.059	91.574	90.545
				4	100	100	100	100	100	100	100	100	99.999	99.965	99.863	99.783	99.788	99.62	99.531	99.4	99.247	99.124	98.95	98.626	98.25	97.852	97.143	96.405	95.283	94.416	93.026	91.928	90.259	88.59	87.12	85.875	NaN
				5	100	100	100	100	100	100	100	100	99.998	100	99.994	99.984	99.954	99.963	99.97	99.983	99.956	99.926	99.827	99.727	99.542	99.303	99.037	98.615	98.074	97.627	96.751	95.828	95.093	93.927	92.78	93.043	NaN
				6	100	100	100	100	100	100	100	100	100	100	100	99.999	99.987	99.979	99.942	99.855	99.773	99.677	99.385	98.893	98.253	97.495	96.679	96.035	94.748	93.102	91.217	90.024	87.892	87.091	86.782	86.044	85.8
				7	100	100	100	100	100	100	100	99.998	99.981	99.971	99.96	99.96	99.958	99.957	99.939	99.924	99.903	99.797	99.656	99.302	98.959	98.491	97.997	97.62	97.191	96.387	95.293	94.186	92.972	91.837	91.262	90.7	NaN
				8	100	100	100	100	100	99.999	99.971	99.974	99.972	99.976	99.951	99.931	99.923	99.904	99.813	99.803	99.674	99.448	99.195	98.679	98.062	96.856	95.709	94.404	92.246	90.72	89.051	87.666	86.203	85.386	85.2	NaN	NaN
				9	100	100	100	100	99.999	99.978	99.973	99.944	99.917	99.824	99.805	99.696	99.539	99.414	99.059	98.628	98.222	97.038	96.147	94.763	93.46	92.67	90.87	89.985	88.996	86.743	85.199	83.282	79.636	77.553	76.378	75.857	NaN
			ITL, 225 ms	1	100	100	100	99.998	99.993	99.97	99.937	99.876	99.866	99.846	99.82	99.822	99.811	99.777	99.719	99.641	99.632	99.574	99.485	99.361	99.153	98.911	98.284	96.479	95.559	93.854	92.723	90.292	NaN	NaN	NaN	NaN	NaN
				2	100	100	100	100	100	100	100	100	100	100	100	99.998	99.989	99.982	99.98	99.961	99.903	99.825	99.774	99.619	99.398	99.111	98.867	98.685	98.407	NaN	NaN	NaN	NaN	NaN	NaN	NaN	NaN
				3	95.143	95.555	96.083	96.422	96.459	96.617	96.653	96.564	96.473	96.678	96.55	96.516	96.655	96.786	96.9	97.258	97.288	97.014	96.72	96.062	95.532	95.046	94.419	93.861	93.722	93.626	93.756	92.7	NaN	NaN	NaN	NaN	NaN
				4	100	100	100	99.999	99.988	99.97	99.938	99.928	99.928	99.927	99.903	99.897	99.909	99.948	99.959	99.913	99.901	99.815	99.725	99.544	99.168	98.703	98.274	98.055	97.597	97.267	NaN	NaN	NaN	NaN	NaN	NaN	NaN
				5	99.667	99.729	99.699	99.656	99.648	99.623	99.648	99.658	99.632	99.608	99.524	99.443	99.414	99.324	99.312	99.272	99.073	99.029	98.856	98.784	98.7	98.251	97.651	97.249	96.798	96.554	NaN	NaN	NaN	NaN	NaN	NaN	NaN
				6	100	100	100	100	99.998	99.99	99.983	99.961	99.933	99.907	99.875	99.85	99.844	99.811	99.792	99.739	99.615	99.236	98.721	98.199	96.948	96.229	95.17	93.749	92.392	91.1	NaN	NaN	NaN	NaN	NaN	NaN	NaN
				7	100	100	100	100	100	100	99.993	99.987	99.98	99.984	99.982	99.976	99.962	99.938	99.904	99.856	99.757	99.493	99.034	98.413	97.712	97.046	95.256	94.716	93.267	92.7	NaN	NaN	NaN	NaN	NaN	NaN	NaN
				8	100	99.966	99.981	99.995	99.995	99.981	99.96	99.953	99.965	99.956	99.943	99.905	99.879	99.863	99.845	99.804	99.745	99.658	99.527	99.381	99.178	99.08	98.964	98.839	98.978	99.122	99	NaN	NaN	NaN	NaN	NaN	NaN
				9	100	100	100	100	100	100	100	99.997	99.993	99.984	99.974	99.958	99.933	99.861	99.805	99.732	99.61	99.438	99.191	98.555	97.968	97.209	96.047	95.064	93.809	94.101	93.033	NaN	NaN	NaN	NaN	NaN	NaN
			ITR, 225 ms	1	100	100	100	100	100	100	99.999	99.991	99.985	99.968	99.953	99.965	99.946	99.961	99.945	99.923	99.89	99.819	99.568	99.374	98.729	97.431	96.64	95.059	94.059	92.48	90.149	89.8	NaN	NaN	NaN	NaN	NaN
				2	100	100	100	100	100	100	100	99.999	99.993	99.975	99.972	99.95	99.942	99.961	99.978	99.978	99.911	99.853	99.805	99.576	99.135	98.993	98.468	98.188	97.69	97.517	NaN	NaN	NaN	NaN	NaN	NaN	NaN
				3	100	100	100	99.995	99.974	99.936	99.925	99.794	99.807	99.788	99.772	99.77	99.64	99.483	99.334	99.234	99.209	99.096	98.817	98.335	97.72	97.112	96.191	95.506	94.578	94.123	93.05	NaN	NaN	NaN	NaN	NaN	NaN
				4	100	100	100	100	100	100	99.999	100	99.996	99.988	99.962	99.923	99.853	99.817	99.746	99.648	99.534	99.394	99.133	98.918	98.789	98.658	98.358	98.248	97.905	97.494	NaN	NaN	NaN	NaN	NaN	NaN	NaN
				5	99.35	99.065	98.78	98.72	98.837	98.814	98.919	99.004	99.068	99.012	98.882	98.824	98.84	98.749	98.617	98.534	98.42	98.321	98.108	97.842	97.688	97.253	97.044	96.927	96.753	96.538	96.533	NaN	NaN	NaN	NaN	NaN	NaN
				6	100	99.984	99.955	99.905	99.892	99.889	99.92	99.904	99.887	99.864	99.856	99.825	99.811	99.717	99.659	99.608	99.499	99.273	98.889	98.521	97.07	95.976	95.114	94.032	92.002	90.983	NaN	NaN	NaN	NaN	NaN	NaN	NaN
				7	98.545	98.552	98.762	98.837	98.969	99.196	99.164	99.251	99.263	99.279	99.266	99.295	99.247	99.31	99.01	98.729	98.215	97.157	96.663	95.558	94.361	93.504	92.244	91.4	NaN	NaN	NaN	NaN	NaN	NaN	NaN	NaN	NaN
				8	100	100	99.997	99.975	99.938	99.934	99.914	99.825	99.787	99.751	99.675	99.667	99.641	99.65	99.604	99.6	99.549	99.499	99.472	99.391	99.384	99.247	99.297	99.153	99.127	99.4	NaN	NaN	NaN	NaN	NaN	NaN	NaN
				9	99.575	99.61	99.52	99.508	99.42	99.465	99.454	99.335	99.477	99.402	99.44	99.549	99.571	99.537	99.299	99.172	98.827	98.751	98.33	98.289	97.739	97.038	96.02	95.19	94.564	92.776	NaN	NaN	NaN	NaN	NaN	NaN	NaN
