# Supplementary material for: Information spreading by a combination of MEG source estimation and multivariate pattern classification
Source: PLoS One. 2018 Jun 18;13(6):e0198806. doi: 10.1371/journal.pone.0198806 (PMC6005563; doi:10.1371/journal.pone.0198806)
Supplement: S5 File — (XLSX) [file pone.0198806.s016.xlsx]

## Sheet: Sheet1
				Time (ms)	-100	-99	-98	-97	-96	-95	-94	-93	-92	-91	-90	-89	-88	-87	-86	-85	-84	-83	-82	-81	-80	-79	-78	-77	-76	-75	-74	-73	-72	-71	-70	-69	-68	-67	-66	-65	-64	-63	-62	-61	-60	-59	-58	-57	-56
			ROI	Participant ID
		F-statistics (normalized)	V1	1	0.018412	0.017035	0.016101	0.015771	0.016159	0.017123	0.018122	0.018338	0.017138	0.01456	0.011365	0.0085443	0.0066438	0.0055453	0.0048706	0.0045047	0.0046516	0.0054069	0.0064188	0.0070766	0.0070142	0.0063671	0.005549	0.0048506	0.0042655	0.0036314	0.0028664	0.0020807	0.00152	0.0013805	0.0016138	0.0018915	0.0018277	0.0013214	0.0006849	0.00038222	0.00059995	0.0010865	0.0014325	0.0014819	0.001438	0.0015743	0.0018962	0.0021364	0.0020635
				2	0.0094359	0.0089343	0.0081124	0.0069703	0.0057409	0.0046678	0.0038705	0.003387	0.0032411	0.0033955	0.0036694	0.0037911	0.003575	0.0030373	0.0023487	0.0016998	0.0012335	0.0010591	0.0012466	0.0017622	0.0024177	0.0029367	0.003108	0.0028967	0.0024252	0.0018654	0.0013453	0.00093472	0.00067387	0.00060236	0.0007567	0.0011431	0.0017056	0.0023233	0.002838	0.003098	0.0030101	0.0025794	0.00192	0.0012177	0.0006531	0.00033391	0.00027717	0.00043374	0.00070715
				3	0.017028	0.016413	0.015201	0.013935	0.012948	0.012103	0.011133	0.010096	0.0093093	0.0088858	0.0085102	0.0077773	0.0066725	0.0056021	0.0049649	0.0048121	0.0049224	0.0051038	0.0053412	0.0057337	0.0063946	0.0073752	0.0085285	0.0094118	0.0094367	0.0082709	0.0061283	0.0036561	0.00154	0.00025149	7.1393e-05	0.0011292	0.0032277	0.0056465	0.0073377	0.0075766	0.0065572	0.0052858	0.0047578	0.0051615	0.0058809	0.0062797	0.0064426	0.0070929	0.0088154
				4	0.013704	0.01055	0.0084762	0.0073882	0.0069455	0.00674	0.0065456	0.0064462	0.0066817	0.0073606	0.00833	0.0093123	0.010085	0.0105	0.010385	0.0095555	0.0080015	0.0060279	0.0041549	0.0028401	0.0022614	0.0023107	0.0027542	0.0033985	0.0041367	0.0048672	0.0053964	0.0054864	0.0050535	0.0043161	0.0036686	0.0033736	0.0033844	0.003485	0.0035475	0.003606	0.003728	0.0039289	0.0042569	0.0048942	0.0060484	0.0076875	0.0093927	0.010535	0.010662
			HVC	1	0.079538	0.07145	0.064387	0.059113	0.055696	0.053606	0.052104	0.050496	0.04815	0.044589	0.039761	0.034236	0.029039	0.025119	0.022821	0.02177	0.021211	0.020527	0.019538	0.018397	0.017283	0.016186	0.014958	0.013544	0.012117	0.010974	0.010246	0.0097605	0.0091775	0.0082761	0.0070731	0.005721	0.0043926	0.0033594	0.0031023	0.0040699	0.0061222	0.0082433	0.0090889	0.0080686	0.005897	0.0039839	0.0032296	0.003427	0.0037707
				2	0.033303	0.033531	0.034653	0.036128	0.037707	0.039186	0.040109	0.03979	0.037708	0.033954	0.029315	0.024857	0.021277	0.018569	0.016265	0.014011	0.011933	0.010479	0.0099343	0.010068	0.010225	0.0097746	0.0085424	0.0068622	0.0052265	0.003906	0.0029704	0.0026379	0.0033988	0.0055187	0.0083462	0.010357	0.010227	0.0080007	0.0051138	0.0031803	0.002808	0.0035982	0.0050824	0.0072849	0.010259	0.013347	0.015286	0.015187	0.013314
				3	0.0071168	0.0068911	0.0066536	0.0065789	0.0068906	0.0077467	0.0090513	0.010299	0.010714	0.0097385	0.0075424	0.0051048	0.0036419	0.0037997	0.0052529	0.0069553	0.0078533	0.0075823	0.0066716	0.0060701	0.0062746	0.0068513	0.0068749	0.0058926	0.0044078	0.0033669	0.0032573	0.0037431	0.0041425	0.0041224	0.0039023	0.0039456	0.0045883	0.0059193	0.0078096	0.0099799	0.012106	0.01397	0.015504	0.016597	0.016829	0.015564	0.012509	0.0083214	0.0046118
				4	0.019883	0.018254	0.016723	0.015194	0.013751	0.01244	0.011214	0.010004	0.0087691	0.0075312	0.0064078	0.0056567	0.0055854	0.0062973	0.0074732	0.0084397	0.0085498	0.007625	0.0060889	0.0046976	0.0040687	0.004342	0.0051763	0.0060596	0.0066743	0.0070299	0.0072913	0.0075095	0.00755	0.0072813	0.006797	0.006405	0.0063741	0.0067357	0.0073633	0.0082104	0.0093816	0.010925	0.012566	0.013712	0.013811	0.012765	0.01102	0.0092682	0.0080459
				Time (ms)	-100	-99	-98	-97	-96	-95	-94	-93	-92	-91	-90	-89	-88	-87	-86	-85	-84	-83	-82	-81	-80	-79	-78	-77	-76	-75	-74	-73	-72	-71	-70	-69	-68	-67	-66	-65	-64	-63	-62	-61	-60	-59	-58	-57	-56
			ROI	Participant ID
		Prediction accuracy (%)	V1	1	54.573	53.448	54.273	55.622	56.072	54.048	52.474	52.249	51.724	52.024	54.423	54.123	54.423	52.474	52.249	49.925	49.775	49.7	49.4	49.925	51.724	51.949	50	49.55	49.7	51.274	50.375	49.85	48.876	48.801	47.826	51.424	52.999	53.073	51.424	52.099	52.099	52.999	53.823	54.798	57.421	54.873	54.123	51.124	49.925
				2	54.948	55.022	54.873	56.972	56.672	56.297	54.048	54.498	53.148	52.474	53.598	53.448	54.273	53.823	54.348	54.423	54.948	54.423	54.348	52.774	51.949	50.75	51.274	51.799	53.223	54.573	54.873	51.949	54.423	53.748	52.549	51.499	51.724	50.525	51.199	52.474	50.6	49.7	49.925	49.85	50.6	50	50.675	50.675	52.249
				3	50.805	52.562	51.098	51.464	51.391	52.489	51.977	51.098	50.512	52.269	51.684	51.903	51.025	51.098	51.318	50.22	47.804	47.877	49.268	50.146	52.855	54.1	52.562	51.464	50.659	50.659	51.537	54.026	52.343	52.782	52.928	52.416	50.366	48.023	49.78	49.78	50.586	50.293	50.293	51.977	52.562	51.171	51.537	50.439	49.78
				4	53.648	52.432	50.644	51.359	49.785	52.074	50.858	52.074	54.22	53.72	52.217	52.861	53.433	51.717	51.86	53.648	54.22	53.362	53.934	54.006	54.721	54.292	53.219	52.217	51.574	53.29	54.864	55.007	55.007	55.15	56.08	56.009	54.363	53.076	53.791	52.933	53.004	50.93	51.073	51.574	51.574	50.715	50.787	50.072	51.073
			HVC	1	52.924	52.849	52.774	53.448	50.15	52.699	53.223	53.973	53.748	53.823	55.397	55.322	52.024	50.75	50.75	52.324	51.499	51.424	50.375	49.325	49.625	50.375	50.525	50.225	48.501	50.6	49.175	49.175	49.175	50.825	51.649	49.775	50.225	49.85	49.25	46.627	49.775	52.024	52.024	52.474	51.349	50.825	49.55	50.3	49.85
				2	53.898	54.423	53.898	54.273	53.673	52.549	50.6	49.325	49.025	49.55	50.75	52.699	52.849	52.174	50.525	51.124	50.675	50	48.651	47.676	49.925	51.274	49.775	52.624	52.099	51.724	51.724	49.475	50.75	51.574	52.399	53.298	52.324	52.099	50.825	50.6	50.675	50.3	50.9	50	48.126	50.825	50.3	52.024	50.3
				3	53.221	52.416	51.977	49.634	49.195	50.146	50.878	50.366	48.975	47.584	50.439	51.245	50.366	52.196	51.684	49.78	47.804	46.486	46.486	47.731	50.512	51.025	51.684	51.977	52.196	53.294	53.88	53.953	52.709	52.196	51.171	52.416	50.293	51.83	51.684	52.416	51.903	50.293	50.732	48.609	49.488	49.707	50.805	49.122	49.78
				4	52.504	50.429	50	50.072	51.359	52.79	52.79	51.288	52.361	51.144	50	52.718	52.217	50.787	50.143	49.571	52.79	53.219	53.147	51.86	52.289	51.788	51.574	51.86	51.502	52.003	52.504	53.004	53.577	51.359	51.574	51.931	52.289	51.431	51.788	50.858	51.931	51.359	51.288	50.93	52.361	51.931	51.788	50.93	52.504
[truncated: 457 more columns]
